# Supplementary material for: Integrated metabolomics and gut microbiota analysis to explore the potential mechanism of levo-tetrahydropalmatine against ketamine addiction
Source: Front Pharmacol. 2025 Nov 19;16:1698866. doi: 10.3389/fphar.2025.1698866 (PMC12672453; doi:10.3389/fphar.2025.1698866)
Supplement: Supplementary file 1 [file Table2.xlsx]

## Sheet: K_vs_KT_metabolite_genus_cor_al
microName	metaName	CC Spearman相关系数	CCP
Actinomyces	PE(20:0/P-18:1(11Z))	0.203136	0.526599
Anaerotruncus	PE(20:0/P-18:1(11Z))	0.665297	0.0182234
Candidatus_Arthromitus	PE(20:0/P-18:1(11Z))	-0.492993	0.103413
Corynebacterium	PE(20:0/P-18:1(11Z))	0.248076	0.436901
Halomonas	PE(20:0/P-18:1(11Z))	-0.203419	0.526009
Lachnospiraceae_NK4B4_group	PE(20:0/P-18:1(11Z))	-0.149443	0.642963
Prevotella	PE(20:0/P-18:1(11Z))	0.535174	0.0729713
Prevotella_9	PE(20:0/P-18:1(11Z))	0.459359	0.133016
Prevotellaceae_NK3B31_group	PE(20:0/P-18:1(11Z))	-0.474844	0.118778
Ruminococcus	PE(20:0/P-18:1(11Z))	-0.0623778	0.847286
Tyzzerella	PE(20:0/P-18:1(11Z))	0.42691	0.166329
UBA1819	PE(20:0/P-18:1(11Z))	0.596351	0.0406903
[Eubacterium]_brachy_group	PE(20:0/P-18:1(11Z))	0.578685	0.0486863
unclassified_Bacilli	PE(20:0/P-18:1(11Z))	0.286291	0.36699
unclassified_Bacteria	PE(20:0/P-18:1(11Z))	-0.477502	0.116439
unclassified_Enterobacterales	PE(20:0/P-18:1(11Z))	-0.203419	0.526009
unclassified_Micropepsaceae	PE(20:0/P-18:1(11Z))	-0.203419	0.526009
unclassified_Peptococcaceae	PE(20:0/P-18:1(11Z))	0.133491	0.679168
Actinomyces	PS(20:0/TXB2)	0.308817	0.328734
Anaerotruncus	PS(20:0/TXB2)	0.558286	0.059225
Candidatus_Arthromitus	PS(20:0/TXB2)	-0.454516	0.137687
Corynebacterium	PS(20:0/TXB2)	0.436961	0.1555
Halomonas	PS(20:0/TXB2)	-0.198002	0.537318
Lachnospiraceae_NK4B4_group	PS(20:0/TXB2)	-0.0216605	0.946728
Prevotella	PS(20:0/TXB2)	0.798849	0.00182989
Prevotella_9	PS(20:0/TXB2)	0.402673	0.194359
Prevotellaceae_NK3B31_group	PS(20:0/TXB2)	-0.449181	0.142953
Ruminococcus	PS(20:0/TXB2)	-0.237665	0.45699
Tyzzerella	PS(20:0/TXB2)	0.69083	0.0128625
UBA1819	PS(20:0/TXB2)	0.865942	0.000271096
[Eubacterium]_brachy_group	PS(20:0/TXB2)	0.759202	0.00418587
unclassified_Bacilli	PS(20:0/TXB2)	0.148329	0.64547
unclassified_Bacteria	PS(20:0/TXB2)	-0.661508	0.0191397
unclassified_Enterobacterales	PS(20:0/TXB2)	-0.198002	0.537318
unclassified_Micropepsaceae	PS(20:0/TXB2)	-0.198002	0.537318
unclassified_Peptococcaceae	PS(20:0/TXB2)	0.613357	0.0339195
Actinomyces	Azvudine	0.707697	0.010029
Anaerotruncus	Azvudine	0.289483	0.361432
Candidatus_Arthromitus	Azvudine	-0.0691866	0.830818
Corynebacterium	Azvudine	-0.0719398	0.824177
Halomonas	Azvudine	0.0265938	0.934616
Lachnospiraceae_NK4B4_group	Azvudine	-0.194657	0.544352
Prevotella	Azvudine	0.187709	0.559084
Prevotella_9	Azvudine	0.457088	0.135193
Prevotellaceae_NK3B31_group	Azvudine	-0.561921	0.0572407
Ruminococcus	Azvudine	-0.880207	0.000158366
Tyzzerella	Azvudine	0.594699	0.0413953
UBA1819	Azvudine	0.498906	0.098709
[Eubacterium]_brachy_group	Azvudine	0.509308	0.0907853
unclassified_Bacilli	Azvudine	0.469048	0.123984
unclassified_Bacteria	Azvudine	-0.686284	0.0137182
unclassified_Enterobacterales	Azvudine	0.0265938	0.934616
unclassified_Micropepsaceae	Azvudine	0.0265938	0.934616
unclassified_Peptococcaceae	Azvudine	0.0398308	0.902186
Actinomyces	16alpha, 17-epoxy gibberellin A9	-0.370251	0.236137
Anaerotruncus	16alpha, 17-epoxy gibberellin A9	-0.486156	0.109036
Candidatus_Arthromitus	16alpha, 17-epoxy gibberellin A9	0.328362	0.297386
Corynebacterium	16alpha, 17-epoxy gibberellin A9	-0.122659	0.704118
Halomonas	16alpha, 17-epoxy gibberellin A9	0.222262	0.487491
Lachnospiraceae_NK4B4_group	16alpha, 17-epoxy gibberellin A9	0.376763	0.22735
Prevotella	16alpha, 17-epoxy gibberellin A9	-0.331542	0.292451
Prevotella_9	16alpha, 17-epoxy gibberellin A9	-0.664906	0.0183164
Prevotellaceae_NK3B31_group	16alpha, 17-epoxy gibberellin A9	0.35456	0.258123
Ruminococcus	16alpha, 17-epoxy gibberellin A9	0.450369	0.14177
Tyzzerella	16alpha, 17-epoxy gibberellin A9	-0.477084	0.116805
UBA1819	16alpha, 17-epoxy gibberellin A9	-0.445658	0.146502
[Eubacterium]_brachy_group	16alpha, 17-epoxy gibberellin A9	-0.394908	0.203917
unclassified_Bacilli	16alpha, 17-epoxy gibberellin A9	-0.469194	0.123851
unclassified_Bacteria	16alpha, 17-epoxy gibberellin A9	0.663297	0.0187029
unclassified_Enterobacterales	16alpha, 17-epoxy gibberellin A9	0.222262	0.487491
unclassified_Micropepsaceae	16alpha, 17-epoxy gibberellin A9	0.222262	0.487491
unclassified_Peptococcaceae	16alpha, 17-epoxy gibberellin A9	-0.273771	0.389214
Actinomyces	Scillipheosidin 3-[glucosyl-(1->2)-rhamnoside]	-0.000175405	0.999568
Anaerotruncus	Scillipheosidin 3-[glucosyl-(1->2)-rhamnoside]	0.430774	0.162111
Candidatus_Arthromitus	Scillipheosidin 3-[glucosyl-(1->2)-rhamnoside]	-0.395891	0.202692
Corynebacterium	Scillipheosidin 3-[glucosyl-(1->2)-rhamnoside]	0.703183	0.0107366
Halomonas	Scillipheosidin 3-[glucosyl-(1->2)-rhamnoside]	-0.128928	0.689643
Lachnospiraceae_NK4B4_group	Scillipheosidin 3-[glucosyl-(1->2)-rhamnoside]	-0.136316	0.672708
Prevotella	Scillipheosidin 3-[glucosyl-(1->2)-rhamnoside]	0.482807	0.111863
Prevotella_9	Scillipheosidin 3-[glucosyl-(1->2)-rhamnoside]	-0.0443149	0.891229
Prevotellaceae_NK3B31_group	Scillipheosidin 3-[glucosyl-(1->2)-rhamnoside]	-0.540913	0.0693722
Ruminococcus	Scillipheosidin 3-[glucosyl-(1->2)-rhamnoside]	0.0118695	0.970795
Tyzzerella	Scillipheosidin 3-[glucosyl-(1->2)-rhamnoside]	0.0177012	0.956457
UBA1819	Scillipheosidin 3-[glucosyl-(1->2)-rhamnoside]	0.293816	0.353959
[Eubacterium]_brachy_group	Scillipheosidin 3-[glucosyl-(1->2)-rhamnoside]	0.108635	0.736818
unclassified_Bacilli	Scillipheosidin 3-[glucosyl-(1->2)-rhamnoside]	0.252582	0.42834
unclassified_Bacteria	Scillipheosidin 3-[glucosyl-(1->2)-rhamnoside]	-0.197303	0.538786
unclassified_Enterobacterales	Scillipheosidin 3-[glucosyl-(1->2)-rhamnoside]	-0.128928	0.689643
unclassified_Micropepsaceae	Scillipheosidin 3-[glucosyl-(1->2)-rhamnoside]	-0.128928	0.689643
unclassified_Peptococcaceae	Scillipheosidin 3-[glucosyl-(1->2)-rhamnoside]	0.281886	0.374731
Actinomyces	Nemifitide	0.110262	0.733003
Anaerotruncus	Nemifitide	0.465562	0.127185
Candidatus_Arthromitus	Nemifitide	-0.303033	0.338341
Corynebacterium	Nemifitide	0.554413	0.0613913
Halomonas	Nemifitide	-0.0904818	0.779743
Lachnospiraceae_NK4B4_group	Nemifitide	-0.409288	0.186438
Prevotella	Nemifitide	0.338571	0.281708
Prevotella_9	Nemifitide	-0.0131301	0.967695
Prevotellaceae_NK3B31_group	Nemifitide	-0.396509	0.201924
Ruminococcus	Nemifitide	-0.256196	0.421535
Tyzzerella	Nemifitide	0.0478282	0.882656
UBA1819	Nemifitide	0.23796	0.456416
[Eubacterium]_brachy_group	Nemifitide	0.133066	0.680142
unclassified_Bacilli	Nemifitide	0.416511	0.178022
unclassified_Bacteria	Nemifitide	-0.331667	0.292258
unclassified_Enterobacterales	Nemifitide	-0.0904818	0.779743
unclassified_Micropepsaceae	Nemifitide	-0.0904818	0.779743
unclassified_Peptococcaceae	Nemifitide	0.226605	0.478799
Actinomyces	C-Telopeptide	0.304531	0.335838
Anaerotruncus	C-Telopeptide	0.38909	0.211262
Candidatus_Arthromitus	C-Telopeptide	-0.425534	0.167848
Corynebacterium	C-Telopeptide	0.543073	0.0680495
Halomonas	C-Telopeptide	-0.0120244	0.970414
Lachnospiraceae_NK4B4_group	C-Telopeptide	-0.347873	0.267842
Prevotella	C-Telopeptide	0.558709	0.0589916
Prevotella_9	C-Telopeptide	0.261643	0.41138
Prevotellaceae_NK3B31_group	C-Telopeptide	-0.414027	0.180889
Ruminococcus	C-Telopeptide	-0.223136	0.485735
Tyzzerella	C-Telopeptide	0.387468	0.213339
UBA1819	C-Telopeptide	0.457043	0.135236
[Eubacterium]_brachy_group	C-Telopeptide	0.36463	0.243881
unclassified_Bacilli	C-Telopeptide	0.439014	0.153344
unclassified_Bacteria	C-Telopeptide	-0.508793	0.0911677
unclassified_Enterobacterales	C-Telopeptide	-0.0120244	0.970414
unclassified_Micropepsaceae	C-Telopeptide	-0.0120244	0.970414
unclassified_Peptococcaceae	C-Telopeptide	0.548676	0.0647005
Actinomyces	Roquefortine	0.0949573	0.769103
Anaerotruncus	Roquefortine	0.524108	0.0802692
Candidatus_Arthromitus	Roquefortine	-0.210857	0.51065
Corynebacterium	Roquefortine	0.52812	0.0775688
Halomonas	Roquefortine	-0.0225216	0.944613
Lachnospiraceae_NK4B4_group	Roquefortine	-0.446727	0.145419
Prevotella	Roquefortine	0.363507	0.245445
Prevotella_9	Roquefortine	0.187376	0.559795
Prevotellaceae_NK3B31_group	Roquefortine	-0.469766	0.123331
Ruminococcus	Roquefortine	-0.244481	0.443789
Tyzzerella	Roquefortine	0.292658	0.355949
UBA1819	Roquefortine	0.404207	0.192504
[Eubacterium]_brachy_group	Roquefortine	0.244316	0.444106
unclassified_Bacilli	Roquefortine	0.28767	0.364583
unclassified_Bacteria	Roquefortine	-0.41524	0.179486
unclassified_Enterobacterales	Roquefortine	-0.0225216	0.944613
unclassified_Micropepsaceae	Roquefortine	-0.0225216	0.944613
unclassified_Peptococcaceae	Roquefortine	0.363914	0.244877
Actinomyces	6-Hydroxypseudooxynicotine	0.624044	0.030102
Anaerotruncus	6-Hydroxypseudooxynicotine	0.267781	0.400084
Candidatus_Arthromitus	6-Hydroxypseudooxynicotine	0.0123283	0.969667
Corynebacterium	6-Hydroxypseudooxynicotine	0.00462474	0.988619
Halomonas	6-Hydroxypseudooxynicotine	0.206953	0.518686
Lachnospiraceae_NK4B4_group	6-Hydroxypseudooxynicotine	-0.237477	0.457357
Prevotella	6-Hydroxypseudooxynicotine	0.217947	0.496197
Prevotella_9	6-Hydroxypseudooxynicotine	0.668715	0.0174246
Prevotellaceae_NK3B31_group	6-Hydroxypseudooxynicotine	-0.557978	0.0593951
Ruminococcus	6-Hydroxypseudooxynicotine	-0.707772	0.0100177
Tyzzerella	6-Hydroxypseudooxynicotine	0.590299	0.0433157
UBA1819	6-Hydroxypseudooxynicotine	0.451559	0.14059
[Eubacterium]_brachy_group	6-Hydroxypseudooxynicotine	0.404048	0.192696
unclassified_Bacilli	6-Hydroxypseudooxynicotine	0.504615	0.0943049
unclassified_Bacteria	6-Hydroxypseudooxynicotine	-0.719454	0.00834923
unclassified_Enterobacterales	6-Hydroxypseudooxynicotine	0.206953	0.518686
unclassified_Micropepsaceae	6-Hydroxypseudooxynicotine	0.206953	0.518686
unclassified_Peptococcaceae	6-Hydroxypseudooxynicotine	0.156833	0.626425
Actinomyces	Bis(2-furanylmethyl) sulfide	0.566575	0.054768
Anaerotruncus	Bis(2-furanylmethyl) sulfide	-0.0827788	0.798136
Candidatus_Arthromitus	Bis(2-furanylmethyl) sulfide	-0.338203	0.282265
Corynebacterium	Bis(2-furanylmethyl) sulfide	0.514408	0.0870628
Halomonas	Bis(2-furanylmethyl) sulfide	-0.179103	0.577555
Lachnospiraceae_NK4B4_group	Bis(2-furanylmethyl) sulfide	-0.211972	0.508364
Prevotella	Bis(2-furanylmethyl) sulfide	0.484995	0.11001
Prevotella_9	Bis(2-furanylmethyl) sulfide	0.0172496	0.957567
Prevotellaceae_NK3B31_group	Bis(2-furanylmethyl) sulfide	-0.333441	0.289527
Ruminococcus	Bis(2-furanylmethyl) sulfide	-0.655351	0.0206999
Tyzzerella	Bis(2-furanylmethyl) sulfide	0.137566	0.669857
UBA1819	Bis(2-furanylmethyl) sulfide	0.269187	0.39752
[Eubacterium]_brachy_group	Bis(2-furanylmethyl) sulfide	0.0863101	0.789692
unclassified_Bacilli	Bis(2-furanylmethyl) sulfide	0.595213	0.041175
unclassified_Bacteria	Bis(2-furanylmethyl) sulfide	-0.398236	0.199786
unclassified_Enterobacterales	Bis(2-furanylmethyl) sulfide	-0.179103	0.577555
unclassified_Micropepsaceae	Bis(2-furanylmethyl) sulfide	-0.179103	0.577555
unclassified_Peptococcaceae	Bis(2-furanylmethyl) sulfide	0.469914	0.123196
Actinomyces	Leukotriene E4	0.346482	0.26989
Anaerotruncus	Leukotriene E4	0.429255	0.163761
Candidatus_Arthromitus	Leukotriene E4	-0.383346	0.21867
Corynebacterium	Leukotriene E4	0.120371	0.709424
Halomonas	Leukotriene E4	-0.158801	0.622046
Lachnospiraceae_NK4B4_group	Leukotriene E4	-0.367809	0.239483
Prevotella	Leukotriene E4	0.507299	0.0922815
Prevotella_9	Leukotriene E4	0.557644	0.05958
Prevotellaceae_NK3B31_group	Leukotriene E4	-0.434977	0.157601
Ruminococcus	Leukotriene E4	-0.32807	0.297842
Tyzzerella	Leukotriene E4	0.430453	0.162459
UBA1819	Leukotriene E4	0.554537	0.0613213
[Eubacterium]_brachy_group	Leukotriene E4	0.449105	0.143029
unclassified_Bacilli	Leukotriene E4	0.419931	0.174121
unclassified_Bacteria	Leukotriene E4	-0.632155	0.0274188
unclassified_Enterobacterales	Leukotriene E4	-0.158801	0.622046
unclassified_Micropepsaceae	Leukotriene E4	-0.158801	0.622046
unclassified_Peptococcaceae	Leukotriene E4	0.144003	0.655234
Actinomyces	Asn Arg Gln Lys	-0.131033	0.684804
Anaerotruncus	Asn Arg Gln Lys	-0.286954	0.365831
Candidatus_Arthromitus	Asn Arg Gln Lys	0.124917	0.698893
Corynebacterium	Asn Arg Gln Lys	-0.43412	0.158514
Halomonas	Asn Arg Gln Lys	-0.0314286	0.922758
Lachnospiraceae_NK4B4_group	Asn Arg Gln Lys	0.390824	0.209057
Prevotella	Asn Arg Gln Lys	-0.627939	0.028791
Prevotella_9	Asn Arg Gln Lys	-0.225769	0.480466
Prevotellaceae_NK3B31_group	Asn Arg Gln Lys	0.597663	0.0401362
Ruminococcus	Asn Arg Gln Lys	0.398433	0.199542
Tyzzerella	Asn Arg Gln Lys	-0.154865	0.630814
UBA1819	Asn Arg Gln Lys	-0.501014	0.0970671
[Eubacterium]_brachy_group	Asn Arg Gln Lys	-0.140015	0.66428
unclassified_Bacilli	Asn Arg Gln Lys	-0.30781	0.330394
unclassified_Bacteria	Asn Arg Gln Lys	0.713856	0.00912044
unclassified_Enterobacterales	Asn Arg Gln Lys	-0.0314286	0.922758
unclassified_Micropepsaceae	Asn Arg Gln Lys	-0.0314286	0.922758
unclassified_Peptococcaceae	Asn Arg Gln Lys	-0.222595	0.486822
Actinomyces	(2S)-6-Amino-2-(2-iminoethylamino)hexanoic Acid	0.155338	0.629759
Anaerotruncus	(2S)-6-Amino-2-(2-iminoethylamino)hexanoic Acid	0.420079	0.173954
Candidatus_Arthromitus	(2S)-6-Amino-2-(2-iminoethylamino)hexanoic Acid	-0.428659	0.164412
Corynebacterium	(2S)-6-Amino-2-(2-iminoethylamino)hexanoic Acid	0.688498	0.0132964
Halomonas	(2S)-6-Amino-2-(2-iminoethylamino)hexanoic Acid	-0.231485	0.469117
Lachnospiraceae_NK4B4_group	(2S)-6-Amino-2-(2-iminoethylamino)hexanoic Acid	-0.109127	0.735663
Prevotella	(2S)-6-Amino-2-(2-iminoethylamino)hexanoic Acid	0.612072	0.0344005
Prevotella_9	(2S)-6-Amino-2-(2-iminoethylamino)hexanoic Acid	-0.0125068	0.969228
Prevotellaceae_NK3B31_group	(2S)-6-Amino-2-(2-iminoethylamino)hexanoic Acid	-0.384339	0.217379
Ruminococcus	(2S)-6-Amino-2-(2-iminoethylamino)hexanoic Acid	-0.345383	0.271514
Tyzzerella	(2S)-6-Amino-2-(2-iminoethylamino)hexanoic Acid	0.0182168	0.955189
UBA1819	(2S)-6-Amino-2-(2-iminoethylamino)hexanoic Acid	0.314714	0.319092
[Eubacterium]_brachy_group	(2S)-6-Amino-2-(2-iminoethylamino)hexanoic Acid	0.17119	0.594747
unclassified_Bacilli	(2S)-6-Amino-2-(2-iminoethylamino)hexanoic Acid	0.430748	0.16214
unclassified_Bacteria	(2S)-6-Amino-2-(2-iminoethylamino)hexanoic Acid	-0.600906	0.0387899
unclassified_Enterobacterales	(2S)-6-Amino-2-(2-iminoethylamino)hexanoic Acid	-0.231485	0.469117
unclassified_Micropepsaceae	(2S)-6-Amino-2-(2-iminoethylamino)hexanoic Acid	-0.231485	0.469117
unclassified_Peptococcaceae	(2S)-6-Amino-2-(2-iminoethylamino)hexanoic Acid	0.476418	0.117389
Actinomyces	1-Stearoylglycerophosphoserine	0.522813	0.081155
Anaerotruncus	1-Stearoylglycerophosphoserine	0.0857501	0.79103
Candidatus_Arthromitus	1-Stearoylglycerophosphoserine	-0.336391	0.285016
Corynebacterium	1-Stearoylglycerophosphoserine	0.391473	0.208235
Halomonas	1-Stearoylglycerophosphoserine	-0.0365008	0.910333
Lachnospiraceae_NK4B4_group	1-Stearoylglycerophosphoserine	-0.0773379	0.811186
Prevotella	1-Stearoylglycerophosphoserine	0.517781	0.0846576
Prevotella_9	1-Stearoylglycerophosphoserine	0.378325	0.225273
Prevotellaceae_NK3B31_group	1-Stearoylglycerophosphoserine	-0.681265	0.014711
Ruminococcus	1-Stearoylglycerophosphoserine	-0.352897	0.260521
Tyzzerella	1-Stearoylglycerophosphoserine	0.269133	0.397617
UBA1819	1-Stearoylglycerophosphoserine	0.424123	0.169414
[Eubacterium]_brachy_group	1-Stearoylglycerophosphoserine	0.20212	0.528712
unclassified_Bacilli	1-Stearoylglycerophosphoserine	0.517794	0.0846486
unclassified_Bacteria	1-Stearoylglycerophosphoserine	-0.325857	0.301306
unclassified_Enterobacterales	1-Stearoylglycerophosphoserine	-0.0365008	0.910333
unclassified_Micropepsaceae	1-Stearoylglycerophosphoserine	-0.0365008	0.910333
unclassified_Peptococcaceae	1-Stearoylglycerophosphoserine	0.161261	0.61659
Actinomyces	N(4)-Oleylcytosine arabinoside	0.193689	0.546395
Anaerotruncus	N(4)-Oleylcytosine arabinoside	0.194358	0.544984
Candidatus_Arthromitus	N(4)-Oleylcytosine arabinoside	-0.114365	0.723407
Corynebacterium	N(4)-Oleylcytosine arabinoside	0.604575	0.0373063
Halomonas	N(4)-Oleylcytosine arabinoside	0.0598085	0.853515
Lachnospiraceae_NK4B4_group	N(4)-Oleylcytosine arabinoside	-0.637368	0.0257885
Prevotella	N(4)-Oleylcytosine arabinoside	0.767839	0.00354261
Prevotella_9	N(4)-Oleylcytosine arabinoside	0.167673	0.602449
Prevotellaceae_NK3B31_group	N(4)-Oleylcytosine arabinoside	-0.351559	0.262459
Ruminococcus	N(4)-Oleylcytosine arabinoside	-0.45503	0.137186
Tyzzerella	N(4)-Oleylcytosine arabinoside	0.31556	0.317722
UBA1819	N(4)-Oleylcytosine arabinoside	0.638903	0.025322
[Eubacterium]_brachy_group	N(4)-Oleylcytosine arabinoside	0.2378	0.456727
unclassified_Bacilli	N(4)-Oleylcytosine arabinoside	0.332432	0.291078
unclassified_Bacteria	N(4)-Oleylcytosine arabinoside	-0.678765	0.0152249
unclassified_Enterobacterales	N(4)-Oleylcytosine arabinoside	0.0598085	0.853515
unclassified_Micropepsaceae	N(4)-Oleylcytosine arabinoside	0.0598085	0.853515
unclassified_Peptococcaceae	N(4)-Oleylcytosine arabinoside	0.606505	0.0365421
Actinomyces	N-Myristoyl Arginine	-0.338249	0.282195
Anaerotruncus	N-Myristoyl Arginine	-0.527945	0.0776847
Candidatus_Arthromitus	N-Myristoyl Arginine	0.612127	0.0343801
Corynebacterium	N-Myristoyl Arginine	-0.100884	0.75507
Halomonas	N-Myristoyl Arginine	0.553211	0.0620746
Lachnospiraceae_NK4B4_group	N-Myristoyl Arginine	0.0533013	0.869324
Prevotella	N-Myristoyl Arginine	-0.436924	0.155539
Prevotella_9	N-Myristoyl Arginine	-0.450407	0.141732
Prevotellaceae_NK3B31_group	N-Myristoyl Arginine	0.102759	0.750643
Ruminococcus	N-Myristoyl Arginine	0.400035	0.197575
Tyzzerella	N-Myristoyl Arginine	-0.306374	0.332772
UBA1819	N-Myristoyl Arginine	-0.370896	0.235258
[Eubacterium]_brachy_group	N-Myristoyl Arginine	-0.480121	0.114164
unclassified_Bacilli	N-Myristoyl Arginine	-0.450505	0.141634
unclassified_Bacteria	N-Myristoyl Arginine	0.703483	0.0106885
unclassified_Enterobacterales	N-Myristoyl Arginine	0.553211	0.0620746
unclassified_Micropepsaceae	N-Myristoyl Arginine	0.553211	0.0620746
unclassified_Peptococcaceae	N-Myristoyl Arginine	-0.305501	0.334223
Actinomyces	23S,25,26-Trihydroxyvitamin D3	-0.290045	0.360458
Anaerotruncus	23S,25,26-Trihydroxyvitamin D3	-0.448024	0.144112
Candidatus_Arthromitus	23S,25,26-Trihydroxyvitamin D3	0.407195	0.188922
Corynebacterium	23S,25,26-Trihydroxyvitamin D3	-0.609712	0.0352971
Halomonas	23S,25,26-Trihydroxyvitamin D3	0.0560297	0.86269
Lachnospiraceae_NK4B4_group	23S,25,26-Trihydroxyvitamin D3	0.47162	0.121656
Prevotella	23S,25,26-Trihydroxyvitamin D3	-0.463274	0.129316
Prevotella_9	23S,25,26-Trihydroxyvitamin D3	-0.422426	0.17131
Prevotellaceae_NK3B31_group	23S,25,26-Trihydroxyvitamin D3	0.440526	0.151769
Ruminococcus	23S,25,26-Trihydroxyvitamin D3	0.130164	0.686801
Tyzzerella	23S,25,26-Trihydroxyvitamin D3	-0.377243	0.22671
UBA1819	23S,25,26-Trihydroxyvitamin D3	-0.433523	0.159152
[Eubacterium]_brachy_group	23S,25,26-Trihydroxyvitamin D3	-0.291008	0.358792
unclassified_Bacilli	23S,25,26-Trihydroxyvitamin D3	-0.519931	0.0831486
unclassified_Bacteria	23S,25,26-Trihydroxyvitamin D3	0.259297	0.415738
unclassified_Enterobacterales	23S,25,26-Trihydroxyvitamin D3	0.0560297	0.86269
unclassified_Micropepsaceae	23S,25,26-Trihydroxyvitamin D3	0.0560297	0.86269
unclassified_Peptococcaceae	23S,25,26-Trihydroxyvitamin D3	-0.467489	0.125409
Actinomyces	PE(22:1(13Z)/PGE2)	0.254576	0.42458
Anaerotruncus	PE(22:1(13Z)/PGE2)	0.742221	0.00570424
Candidatus_Arthromitus	PE(22:1(13Z)/PGE2)	-0.46998	0.123136
Corynebacterium	PE(22:1(13Z)/PGE2)	0.0349541	0.91412
Halomonas	PE(22:1(13Z)/PGE2)	-0.309916	0.326924
Lachnospiraceae_NK4B4_group	PE(22:1(13Z)/PGE2)	-0.311245	0.324744
Prevotella	PE(22:1(13Z)/PGE2)	0.44029	0.152015
Prevotella_9	PE(22:1(13Z)/PGE2)	0.525874	0.0790726
Prevotellaceae_NK3B31_group	PE(22:1(13Z)/PGE2)	-0.468539	0.124448
Ruminococcus	PE(22:1(13Z)/PGE2)	-0.299263	0.344683
Tyzzerella	PE(22:1(13Z)/PGE2)	0.531715	0.0752014
UBA1819	PE(22:1(13Z)/PGE2)	0.644136	0.0237777
[Eubacterium]_brachy_group	PE(22:1(13Z)/PGE2)	0.655394	0.0206888
unclassified_Bacilli	PE(22:1(13Z)/PGE2)	0.282213	0.374153
unclassified_Bacteria	PE(22:1(13Z)/PGE2)	-0.671589	0.0167731
unclassified_Enterobacterales	PE(22:1(13Z)/PGE2)	-0.309916	0.326924
unclassified_Micropepsaceae	PE(22:1(13Z)/PGE2)	-0.309916	0.326924
unclassified_Peptococcaceae	PE(22:1(13Z)/PGE2)	0.0478561	0.882588
Actinomyces	CMP-N-trimethyl-2-aminoethylphosphonate	0.0509686	0.875003
Anaerotruncus	CMP-N-trimethyl-2-aminoethylphosphonate	-0.376888	0.227184
Candidatus_Arthromitus	CMP-N-trimethyl-2-aminoethylphosphonate	0.349588	0.26533
Corynebacterium	CMP-N-trimethyl-2-aminoethylphosphonate	-0.694723	0.0121616
Halomonas	CMP-N-trimethyl-2-aminoethylphosphonate	0.0142947	0.964831
Lachnospiraceae_NK4B4_group	CMP-N-trimethyl-2-aminoethylphosphonate	0.640789	0.0247572
Prevotella	CMP-N-trimethyl-2-aminoethylphosphonate	-0.585507	0.0454781
Prevotella_9	CMP-N-trimethyl-2-aminoethylphosphonate	-0.00368774	0.990925
Prevotellaceae_NK3B31_group	CMP-N-trimethyl-2-aminoethylphosphonate	0.327424	0.29885
Ruminococcus	CMP-N-trimethyl-2-aminoethylphosphonate	-0.0411347	0.898998
Tyzzerella	CMP-N-trimethyl-2-aminoethylphosphonate	-0.149004	0.643951
UBA1819	CMP-N-trimethyl-2-aminoethylphosphonate	-0.416174	0.17841
[Eubacterium]_brachy_group	CMP-N-trimethyl-2-aminoethylphosphonate	-0.156862	0.626359
unclassified_Bacilli	CMP-N-trimethyl-2-aminoethylphosphonate	-0.265661	0.403968
unclassified_Bacteria	CMP-N-trimethyl-2-aminoethylphosphonate	0.263185	0.408527
unclassified_Enterobacterales	CMP-N-trimethyl-2-aminoethylphosphonate	0.0142947	0.964831
unclassified_Micropepsaceae	CMP-N-trimethyl-2-aminoethylphosphonate	0.0142947	0.964831
unclassified_Peptococcaceae	CMP-N-trimethyl-2-aminoethylphosphonate	-0.469858	0.123248
Actinomyces	ADP-D-glycero-beta-D-manno-heptose	0.533898	0.0737889
Anaerotruncus	ADP-D-glycero-beta-D-manno-heptose	0.386628	0.214419
Candidatus_Arthromitus	ADP-D-glycero-beta-D-manno-heptose	-0.0699452	0.828987
Corynebacterium	ADP-D-glycero-beta-D-manno-heptose	0.0485906	0.880797
Halomonas	ADP-D-glycero-beta-D-manno-heptose	0.27215	0.39214
Lachnospiraceae_NK4B4_group	ADP-D-glycero-beta-D-manno-heptose	-0.218452	0.495174
Prevotella	ADP-D-glycero-beta-D-manno-heptose	0.134227	0.677485
Prevotella_9	ADP-D-glycero-beta-D-manno-heptose	0.406672	0.189546
Prevotellaceae_NK3B31_group	ADP-D-glycero-beta-D-manno-heptose	-0.788005	0.00233308
Ruminococcus	ADP-D-glycero-beta-D-manno-heptose	-0.455543	0.136688
Tyzzerella	ADP-D-glycero-beta-D-manno-heptose	0.489087	0.106601
UBA1819	ADP-D-glycero-beta-D-manno-heptose	0.43162	0.161197
[Eubacterium]_brachy_group	ADP-D-glycero-beta-D-manno-heptose	0.428837	0.164217
unclassified_Bacilli	ADP-D-glycero-beta-D-manno-heptose	0.420571	0.173397
unclassified_Bacteria	ADP-D-glycero-beta-D-manno-heptose	-0.3719	0.233893
unclassified_Enterobacterales	ADP-D-glycero-beta-D-manno-heptose	0.27215	0.39214
unclassified_Micropepsaceae	ADP-D-glycero-beta-D-manno-heptose	0.27215	0.39214
unclassified_Peptococcaceae	ADP-D-glycero-beta-D-manno-heptose	-0.188104	0.558242
Actinomyces	L-2-Aminoadipate 6-semialdehyde	0.629445	0.0282953
Anaerotruncus	L-2-Aminoadipate 6-semialdehyde	0.157741	0.624404
Candidatus_Arthromitus	L-2-Aminoadipate 6-semialdehyde	-0.281244	0.375867
Corynebacterium	L-2-Aminoadipate 6-semialdehyde	0.00154494	0.996198
Halomonas	L-2-Aminoadipate 6-semialdehyde	-0.158383	0.622975
Lachnospiraceae_NK4B4_group	L-2-Aminoadipate 6-semialdehyde	-0.291615	0.357745
Prevotella	L-2-Aminoadipate 6-semialdehyde	0.0684973	0.832482
Prevotella_9	L-2-Aminoadipate 6-semialdehyde	0.254584	0.424565
Prevotellaceae_NK3B31_group	L-2-Aminoadipate 6-semialdehyde	-0.560675	0.0579155
Ruminococcus	L-2-Aminoadipate 6-semialdehyde	-0.781957	0.00265616
Tyzzerella	L-2-Aminoadipate 6-semialdehyde	0.1541	0.632523
UBA1819	L-2-Aminoadipate 6-semialdehyde	0.124239	0.700462
[Eubacterium]_brachy_group	L-2-Aminoadipate 6-semialdehyde	0.121349	0.707154
unclassified_Bacilli	L-2-Aminoadipate 6-semialdehyde	0.675554	0.0159041
unclassified_Bacteria	L-2-Aminoadipate 6-semialdehyde	-0.493678	0.10286
unclassified_Enterobacterales	L-2-Aminoadipate 6-semialdehyde	-0.158383	0.622975
unclassified_Micropepsaceae	L-2-Aminoadipate 6-semialdehyde	-0.158383	0.622975
unclassified_Peptococcaceae	L-2-Aminoadipate 6-semialdehyde	-0.17031	0.59667
Actinomyces	Asp Pro Gly Val	0.228562	0.474905
Anaerotruncus	Asp Pro Gly Val	0.20075	0.531569
Candidatus_Arthromitus	Asp Pro Gly Val	-0.108288	0.737633
Corynebacterium	Asp Pro Gly Val	0.467261	0.125618
Halomonas	Asp Pro Gly Val	0.027705	0.931889
Lachnospiraceae_NK4B4_group	Asp Pro Gly Val	-0.367572	0.23981
Prevotella	Asp Pro Gly Val	0.455693	0.136542
Prevotella_9	Asp Pro Gly Val	0.152646	0.635776
Prevotellaceae_NK3B31_group	Asp Pro Gly Val	-0.643011	0.0241037
Ruminococcus	Asp Pro Gly Val	-0.416749	0.177749
Tyzzerella	Asp Pro Gly Val	0.0817033	0.800712
UBA1819	Asp Pro Gly Val	0.372557	0.233003
[Eubacterium]_brachy_group	Asp Pro Gly Val	0.0365537	0.910204
unclassified_Bacilli	Asp Pro Gly Val	0.396374	0.202091
unclassified_Bacteria	Asp Pro Gly Val	-0.419581	0.174518
unclassified_Enterobacterales	Asp Pro Gly Val	0.027705	0.931889
unclassified_Micropepsaceae	Asp Pro Gly Val	0.027705	0.931889
unclassified_Peptococcaceae	Asp Pro Gly Val	0.0950413	0.768903
Actinomyces	6'-Dehydro-6'-oxoparomamine	0.456814	0.135458
Anaerotruncus	6'-Dehydro-6'-oxoparomamine	0.275731	0.385691
Candidatus_Arthromitus	6'-Dehydro-6'-oxoparomamine	-0.371786	0.234048
Corynebacterium	6'-Dehydro-6'-oxoparomamine	0.3221	0.30724
Halomonas	6'-Dehydro-6'-oxoparomamine	-0.27516	0.386714
Lachnospiraceae_NK4B4_group	6'-Dehydro-6'-oxoparomamine	0.209957	0.512498
Prevotella	6'-Dehydro-6'-oxoparomamine	0.388501	0.212016
Prevotella_9	6'-Dehydro-6'-oxoparomamine	0.0653407	0.840113
Prevotellaceae_NK3B31_group	6'-Dehydro-6'-oxoparomamine	-0.365323	0.242919
Ruminococcus	6'-Dehydro-6'-oxoparomamine	-0.594823	0.0413423
Tyzzerella	6'-Dehydro-6'-oxoparomamine	0.262067	0.410594
UBA1819	6'-Dehydro-6'-oxoparomamine	0.32003	0.310537
[Eubacterium]_brachy_group	6'-Dehydro-6'-oxoparomamine	0.355695	0.256494
unclassified_Bacilli	6'-Dehydro-6'-oxoparomamine	0.359125	0.251609
unclassified_Bacteria	6'-Dehydro-6'-oxoparomamine	-0.588929	0.0439262
unclassified_Enterobacterales	6'-Dehydro-6'-oxoparomamine	-0.27516	0.386714
unclassified_Micropepsaceae	6'-Dehydro-6'-oxoparomamine	-0.27516	0.386714
unclassified_Peptococcaceae	6'-Dehydro-6'-oxoparomamine	0.37988	0.223216
Actinomyces	3-Methyl-3-butenyl apiosyl-(1->6)-glucoside	0.538839	0.0706582
Anaerotruncus	3-Methyl-3-butenyl apiosyl-(1->6)-glucoside	0.301587	0.340766
Candidatus_Arthromitus	3-Methyl-3-butenyl apiosyl-(1->6)-glucoside	-0.265265	0.404696
Corynebacterium	3-Methyl-3-butenyl apiosyl-(1->6)-glucoside	0.117106	0.717015
Halomonas	3-Methyl-3-butenyl apiosyl-(1->6)-glucoside	-0.116939	0.717404
Lachnospiraceae_NK4B4_group	3-Methyl-3-butenyl apiosyl-(1->6)-glucoside	-0.680886	0.014788
Prevotella	3-Methyl-3-butenyl apiosyl-(1->6)-glucoside	0.307315	0.331213
Prevotella_9	3-Methyl-3-butenyl apiosyl-(1->6)-glucoside	0.294387	0.352982
Prevotellaceae_NK3B31_group	3-Methyl-3-butenyl apiosyl-(1->6)-glucoside	-0.237686	0.45695
Ruminococcus	3-Methyl-3-butenyl apiosyl-(1->6)-glucoside	-0.67107	0.0168895
Tyzzerella	3-Methyl-3-butenyl apiosyl-(1->6)-glucoside	0.445746	0.146412
UBA1819	3-Methyl-3-butenyl apiosyl-(1->6)-glucoside	0.465802	0.126963
[Eubacterium]_brachy_group	3-Methyl-3-butenyl apiosyl-(1->6)-glucoside	0.43135	0.161488
unclassified_Bacilli	3-Methyl-3-butenyl apiosyl-(1->6)-glucoside	0.570234	0.0528773
unclassified_Bacteria	3-Methyl-3-butenyl apiosyl-(1->6)-glucoside	-0.499707	0.0980826
unclassified_Enterobacterales	3-Methyl-3-butenyl apiosyl-(1->6)-glucoside	-0.116939	0.717404
unclassified_Micropepsaceae	3-Methyl-3-butenyl apiosyl-(1->6)-glucoside	-0.116939	0.717404
unclassified_Peptococcaceae	3-Methyl-3-butenyl apiosyl-(1->6)-glucoside	0.18537	0.564082
Actinomyces	Prodigiosin	0.279872	0.3783
Anaerotruncus	Prodigiosin	0.376268	0.228012
Candidatus_Arthromitus	Prodigiosin	-0.0542964	0.866904
Corynebacterium	Prodigiosin	0.429502	0.163492
Halomonas	Prodigiosin	0.148169	0.645831
Lachnospiraceae_NK4B4_group	Prodigiosin	-0.149165	0.643589
Prevotella	Prodigiosin	0.473204	0.120236
Prevotella_9	Prodigiosin	0.219615	0.492822
Prevotellaceae_NK3B31_group	Prodigiosin	-0.829283	0.000850923
Ruminococcus	Prodigiosin	-0.406424	0.189842
Tyzzerella	Prodigiosin	0.333186	0.289918
UBA1819	Prodigiosin	0.567464	0.0543046
[Eubacterium]_brachy_group	Prodigiosin	0.301724	0.340536
unclassified_Bacilli	Prodigiosin	0.248813	0.435495
unclassified_Bacteria	Prodigiosin	-0.482974	0.111721
unclassified_Enterobacterales	Prodigiosin	0.148169	0.645831
unclassified_Micropepsaceae	Prodigiosin	0.148169	0.645831
unclassified_Peptococcaceae	Prodigiosin	0.0937763	0.771907
Actinomyces	Ser Thr Val Tyr	0.210085	0.512236
Anaerotruncus	Ser Thr Val Tyr	0.312571	0.322577
Candidatus_Arthromitus	Ser Thr Val Tyr	-0.38568	0.215641
Corynebacterium	Ser Thr Val Tyr	0.771834	0.00327191
Halomonas	Ser Thr Val Tyr	-0.0519038	0.872726
Lachnospiraceae_NK4B4_group	Ser Thr Val Tyr	-0.450337	0.141801
Prevotella	Ser Thr Val Tyr	0.586784	0.0448944
Prevotella_9	Ser Thr Val Tyr	0.0747419	0.817428
Prevotellaceae_NK3B31_group	Ser Thr Val Tyr	-0.405566	0.19087
Ruminococcus	Ser Thr Val Tyr	-0.166557	0.604901
Tyzzerella	Ser Thr Val Tyr	0.183161	0.568815
UBA1819	Ser Thr Val Tyr	0.40359	0.193249
[Eubacterium]_brachy_group	Ser Thr Val Tyr	0.178152	0.57961
unclassified_Bacilli	Ser Thr Val Tyr	0.462938	0.129632
unclassified_Bacteria	Ser Thr Val Tyr	-0.250705	0.431897
unclassified_Enterobacterales	Ser Thr Val Tyr	-0.0519038	0.872726
unclassified_Micropepsaceae	Ser Thr Val Tyr	-0.0519038	0.872726
unclassified_Peptococcaceae	Ser Thr Val Tyr	0.522621	0.0812866
Actinomyces	Riboflavine 2',3',4',5'-tetrabutanoate	0.126047	0.696284
Anaerotruncus	Riboflavine 2',3',4',5'-tetrabutanoate	0.195077	0.543466
Candidatus_Arthromitus	Riboflavine 2',3',4',5'-tetrabutanoate	-0.422178	0.171588
Corynebacterium	Riboflavine 2',3',4',5'-tetrabutanoate	0.785699	0.00245252
Halomonas	Riboflavine 2',3',4',5'-tetrabutanoate	-0.164012	0.610507
Lachnospiraceae_NK4B4_group	Riboflavine 2',3',4',5'-tetrabutanoate	-0.321512	0.308174
Prevotella	Riboflavine 2',3',4',5'-tetrabutanoate	0.451168	0.140977
Prevotella_9	Riboflavine 2',3',4',5'-tetrabutanoate	-0.10485	0.745715
Prevotellaceae_NK3B31_group	Riboflavine 2',3',4',5'-tetrabutanoate	-0.298101	0.346652
Ruminococcus	Riboflavine 2',3',4',5'-tetrabutanoate	-0.110608	0.732192
Tyzzerella	Riboflavine 2',3',4',5'-tetrabutanoate	-0.0553966	0.864229
UBA1819	Riboflavine 2',3',4',5'-tetrabutanoate	0.149396	0.643069
[Eubacterium]_brachy_group	Riboflavine 2',3',4',5'-tetrabutanoate	-0.0392381	0.903635
unclassified_Bacilli	Riboflavine 2',3',4',5'-tetrabutanoate	0.448713	0.143421
unclassified_Bacteria	Riboflavine 2',3',4',5'-tetrabutanoate	-0.112096	0.728708
unclassified_Enterobacterales	Riboflavine 2',3',4',5'-tetrabutanoate	-0.164012	0.610507
unclassified_Micropepsaceae	Riboflavine 2',3',4',5'-tetrabutanoate	-0.164012	0.610507
unclassified_Peptococcaceae	Riboflavine 2',3',4',5'-tetrabutanoate	0.484757	0.110211
Actinomyces	(3x,5x,10x)-9,10-Didehydroisohumbertiol O-[rhamnosyl-(1->4)-rhamnosyl-(1->2)-[rhamnosyl-(1->6)]-glucoside]	0.282885	0.372968
Anaerotruncus	(3x,5x,10x)-9,10-Didehydroisohumbertiol O-[rhamnosyl-(1->4)-rhamnosyl-(1->2)-[rhamnosyl-(1->6)]-glucoside]	0.210609	0.511159
Candidatus_Arthromitus	(3x,5x,10x)-9,10-Didehydroisohumbertiol O-[rhamnosyl-(1->4)-rhamnosyl-(1->2)-[rhamnosyl-(1->6)]-glucoside]	-0.234122	0.463925
Corynebacterium	(3x,5x,10x)-9,10-Didehydroisohumbertiol O-[rhamnosyl-(1->4)-rhamnosyl-(1->2)-[rhamnosyl-(1->6)]-glucoside]	0.70516	0.0104222
Halomonas	(3x,5x,10x)-9,10-Didehydroisohumbertiol O-[rhamnosyl-(1->4)-rhamnosyl-(1->2)-[rhamnosyl-(1->6)]-glucoside]	0.0210857	0.94814
Lachnospiraceae_NK4B4_group	(3x,5x,10x)-9,10-Didehydroisohumbertiol O-[rhamnosyl-(1->4)-rhamnosyl-(1->2)-[rhamnosyl-(1->6)]-glucoside]	-0.277099	0.38324
Prevotella	(3x,5x,10x)-9,10-Didehydroisohumbertiol O-[rhamnosyl-(1->4)-rhamnosyl-(1->2)-[rhamnosyl-(1->6)]-glucoside]	0.409824	0.185806
Prevotella_9	(3x,5x,10x)-9,10-Didehydroisohumbertiol O-[rhamnosyl-(1->4)-rhamnosyl-(1->2)-[rhamnosyl-(1->6)]-glucoside]	0.0784471	0.808522
Prevotellaceae_NK3B31_group	(3x,5x,10x)-9,10-Didehydroisohumbertiol O-[rhamnosyl-(1->4)-rhamnosyl-(1->2)-[rhamnosyl-(1->6)]-glucoside]	-0.419993	0.174052
Ruminococcus	(3x,5x,10x)-9,10-Didehydroisohumbertiol O-[rhamnosyl-(1->4)-rhamnosyl-(1->2)-[rhamnosyl-(1->6)]-glucoside]	-0.269955	0.396121
Tyzzerella	(3x,5x,10x)-9,10-Didehydroisohumbertiol O-[rhamnosyl-(1->4)-rhamnosyl-(1->2)-[rhamnosyl-(1->6)]-glucoside]	0.157692	0.624512
UBA1819	(3x,5x,10x)-9,10-Didehydroisohumbertiol O-[rhamnosyl-(1->4)-rhamnosyl-(1->2)-[rhamnosyl-(1->6)]-glucoside]	0.278961	0.37992
[Eubacterium]_brachy_group	(3x,5x,10x)-9,10-Didehydroisohumbertiol O-[rhamnosyl-(1->4)-rhamnosyl-(1->2)-[rhamnosyl-(1->6)]-glucoside]	0.0909795	0.778558
unclassified_Bacilli	(3x,5x,10x)-9,10-Didehydroisohumbertiol O-[rhamnosyl-(1->4)-rhamnosyl-(1->2)-[rhamnosyl-(1->6)]-glucoside]	0.459044	0.133316
unclassified_Bacteria	(3x,5x,10x)-9,10-Didehydroisohumbertiol O-[rhamnosyl-(1->4)-rhamnosyl-(1->2)-[rhamnosyl-(1->6)]-glucoside]	-0.185749	0.563271
unclassified_Enterobacterales	(3x,5x,10x)-9,10-Didehydroisohumbertiol O-[rhamnosyl-(1->4)-rhamnosyl-(1->2)-[rhamnosyl-(1->6)]-glucoside]	0.0210857	0.94814
unclassified_Micropepsaceae	(3x,5x,10x)-9,10-Didehydroisohumbertiol O-[rhamnosyl-(1->4)-rhamnosyl-(1->2)-[rhamnosyl-(1->6)]-glucoside]	0.0210857	0.94814
unclassified_Peptococcaceae	(3x,5x,10x)-9,10-Didehydroisohumbertiol O-[rhamnosyl-(1->4)-rhamnosyl-(1->2)-[rhamnosyl-(1->6)]-glucoside]	0.466553	0.12627
Actinomyces	1,2-Dihexanoyl-sn-glycero-3-phosphoethanolamine	0.644387	0.0237053
Anaerotruncus	1,2-Dihexanoyl-sn-glycero-3-phosphoethanolamine	0.046341	0.886284
Candidatus_Arthromitus	1,2-Dihexanoyl-sn-glycero-3-phosphoethanolamine	-0.158368	0.623009
Corynebacterium	1,2-Dihexanoyl-sn-glycero-3-phosphoethanolamine	0.209353	0.513741
Halomonas	1,2-Dihexanoyl-sn-glycero-3-phosphoethanolamine	0.112049	0.728818
Lachnospiraceae_NK4B4_group	1,2-Dihexanoyl-sn-glycero-3-phosphoethanolamine	-0.352528	0.261054
Prevotella	1,2-Dihexanoyl-sn-glycero-3-phosphoethanolamine	0.357441	0.254
Prevotella_9	1,2-Dihexanoyl-sn-glycero-3-phosphoethanolamine	0.467015	0.125845
Prevotellaceae_NK3B31_group	1,2-Dihexanoyl-sn-glycero-3-phosphoethanolamine	-0.463687	0.12893
Ruminococcus	1,2-Dihexanoyl-sn-glycero-3-phosphoethanolamine	-0.605705	0.0368575
Tyzzerella	1,2-Dihexanoyl-sn-glycero-3-phosphoethanolamine	0.571159	0.0524071
UBA1819	1,2-Dihexanoyl-sn-glycero-3-phosphoethanolamine	0.461294	0.131179
[Eubacterium]_brachy_group	1,2-Dihexanoyl-sn-glycero-3-phosphoethanolamine	0.334873	0.287332
unclassified_Bacilli	1,2-Dihexanoyl-sn-glycero-3-phosphoethanolamine	0.501851	0.0964204
unclassified_Bacteria	1,2-Dihexanoyl-sn-glycero-3-phosphoethanolamine	-0.516427	0.0856176
unclassified_Enterobacterales	1,2-Dihexanoyl-sn-glycero-3-phosphoethanolamine	0.112049	0.728818
unclassified_Micropepsaceae	1,2-Dihexanoyl-sn-glycero-3-phosphoethanolamine	0.112049	0.728818
unclassified_Peptococcaceae	1,2-Dihexanoyl-sn-glycero-3-phosphoethanolamine	0.407918	0.188063
Actinomyces	(2b,3b)-Dihydroxy-30-nor-12,20(29)-oleanadiene-28-glucopyranosyloxy-23-oic acid 3-glucuronide	0.367783	0.239519
Anaerotruncus	(2b,3b)-Dihydroxy-30-nor-12,20(29)-oleanadiene-28-glucopyranosyloxy-23-oic acid 3-glucuronide	0.406284	0.19001
Candidatus_Arthromitus	(2b,3b)-Dihydroxy-30-nor-12,20(29)-oleanadiene-28-glucopyranosyloxy-23-oic acid 3-glucuronide	-0.202883	0.527124
Corynebacterium	(2b,3b)-Dihydroxy-30-nor-12,20(29)-oleanadiene-28-glucopyranosyloxy-23-oic acid 3-glucuronide	0.476039	0.117723
Halomonas	(2b,3b)-Dihydroxy-30-nor-12,20(29)-oleanadiene-28-glucopyranosyloxy-23-oic acid 3-glucuronide	0.0165706	0.959236
Lachnospiraceae_NK4B4_group	(2b,3b)-Dihydroxy-30-nor-12,20(29)-oleanadiene-28-glucopyranosyloxy-23-oic acid 3-glucuronide	-0.604948	0.0371575
Prevotella	(2b,3b)-Dihydroxy-30-nor-12,20(29)-oleanadiene-28-glucopyranosyloxy-23-oic acid 3-glucuronide	0.399268	0.198516
Prevotella_9	(2b,3b)-Dihydroxy-30-nor-12,20(29)-oleanadiene-28-glucopyranosyloxy-23-oic acid 3-glucuronide	0.317251	0.314994
Prevotellaceae_NK3B31_group	(2b,3b)-Dihydroxy-30-nor-12,20(29)-oleanadiene-28-glucopyranosyloxy-23-oic acid 3-glucuronide	-0.490717	0.105263
Ruminococcus	(2b,3b)-Dihydroxy-30-nor-12,20(29)-oleanadiene-28-glucopyranosyloxy-23-oic acid 3-glucuronide	-0.503469	0.095178
Tyzzerella	(2b,3b)-Dihydroxy-30-nor-12,20(29)-oleanadiene-28-glucopyranosyloxy-23-oic acid 3-glucuronide	0.434025	0.158616
UBA1819	(2b,3b)-Dihydroxy-30-nor-12,20(29)-oleanadiene-28-glucopyranosyloxy-23-oic acid 3-glucuronide	0.489759	0.106048
[Eubacterium]_brachy_group	(2b,3b)-Dihydroxy-30-nor-12,20(29)-oleanadiene-28-glucopyranosyloxy-23-oic acid 3-glucuronide	0.311093	0.324993
unclassified_Bacilli	(2b,3b)-Dihydroxy-30-nor-12,20(29)-oleanadiene-28-glucopyranosyloxy-23-oic acid 3-glucuronide	0.489862	0.105963
unclassified_Bacteria	(2b,3b)-Dihydroxy-30-nor-12,20(29)-oleanadiene-28-glucopyranosyloxy-23-oic acid 3-glucuronide	-0.496929	0.100265
unclassified_Enterobacterales	(2b,3b)-Dihydroxy-30-nor-12,20(29)-oleanadiene-28-glucopyranosyloxy-23-oic acid 3-glucuronide	0.0165706	0.959236
unclassified_Micropepsaceae	(2b,3b)-Dihydroxy-30-nor-12,20(29)-oleanadiene-28-glucopyranosyloxy-23-oic acid 3-glucuronide	0.0165706	0.959236
unclassified_Peptococcaceae	(2b,3b)-Dihydroxy-30-nor-12,20(29)-oleanadiene-28-glucopyranosyloxy-23-oic acid 3-glucuronide	0.405408	0.19106
Actinomyces	Methyl 7-epi-12-hydroxyjasmonate glucoside	0.15854	0.622626
Anaerotruncus	Methyl 7-epi-12-hydroxyjasmonate glucoside	0.421204	0.172684
Candidatus_Arthromitus	Methyl 7-epi-12-hydroxyjasmonate glucoside	-0.470401	0.122756
Corynebacterium	Methyl 7-epi-12-hydroxyjasmonate glucoside	0.642324	0.0243044
Halomonas	Methyl 7-epi-12-hydroxyjasmonate glucoside	-0.196882	0.539668
Lachnospiraceae_NK4B4_group	Methyl 7-epi-12-hydroxyjasmonate glucoside	-0.450951	0.141192
Prevotella	Methyl 7-epi-12-hydroxyjasmonate glucoside	0.535469	0.0727832
Prevotella_9	Methyl 7-epi-12-hydroxyjasmonate glucoside	0.0299436	0.926399
Prevotellaceae_NK3B31_group	Methyl 7-epi-12-hydroxyjasmonate glucoside	-0.301328	0.341201
Ruminococcus	Methyl 7-epi-12-hydroxyjasmonate glucoside	-0.167364	0.603127
Tyzzerella	Methyl 7-epi-12-hydroxyjasmonate glucoside	0.114954	0.72203
UBA1819	Methyl 7-epi-12-hydroxyjasmonate glucoside	0.361098	0.248822
[Eubacterium]_brachy_group	Methyl 7-epi-12-hydroxyjasmonate glucoside	0.225783	0.480438
unclassified_Bacilli	Methyl 7-epi-12-hydroxyjasmonate glucoside	0.45657	0.135693
unclassified_Bacteria	Methyl 7-epi-12-hydroxyjasmonate glucoside	-0.286996	0.365758
unclassified_Enterobacterales	Methyl 7-epi-12-hydroxyjasmonate glucoside	-0.196882	0.539668
unclassified_Micropepsaceae	Methyl 7-epi-12-hydroxyjasmonate glucoside	-0.196882	0.539668
unclassified_Peptococcaceae	Methyl 7-epi-12-hydroxyjasmonate glucoside	0.38658	0.21448
Actinomyces	Docetaxel	0.0145423	0.964222
Anaerotruncus	Docetaxel	0.729031	0.00714423
Candidatus_Arthromitus	Docetaxel	-0.331054	0.293205
Corynebacterium	Docetaxel	0.515688	0.0861448
Halomonas	Docetaxel	-0.108678	0.736717
Lachnospiraceae_NK4B4_group	Docetaxel	0.175479	0.585403
Prevotella	Docetaxel	0.596328	0.0407001
Prevotella_9	Docetaxel	0.195007	0.543615
Prevotellaceae_NK3B31_group	Docetaxel	-0.593679	0.0418352
Ruminococcus	Docetaxel	-0.00567895	0.986025
Tyzzerella	Docetaxel	0.516961	0.0852386
UBA1819	Docetaxel	0.701253	0.0110502
[Eubacterium]_brachy_group	Docetaxel	0.624943	0.0297959
unclassified_Bacilli	Docetaxel	-0.0841899	0.79476
unclassified_Bacteria	Docetaxel	-0.490485	0.105453
unclassified_Enterobacterales	Docetaxel	-0.108678	0.736717
unclassified_Micropepsaceae	Docetaxel	-0.108678	0.736717
unclassified_Peptococcaceae	Docetaxel	0.444481	0.147698
Actinomyces	((2-Amino-3-((2-amino-3-((carboxymethyl)amino)-3-oxopropyl)dithio)propanoyl)amino)acetic acid	-0.197803	0.537737
Anaerotruncus	((2-Amino-3-((2-amino-3-((carboxymethyl)amino)-3-oxopropyl)dithio)propanoyl)amino)acetic acid	-0.105993	0.743027
Candidatus_Arthromitus	((2-Amino-3-((2-amino-3-((carboxymethyl)amino)-3-oxopropyl)dithio)propanoyl)amino)acetic acid	0.172376	0.592156
Corynebacterium	((2-Amino-3-((2-amino-3-((carboxymethyl)amino)-3-oxopropyl)dithio)propanoyl)amino)acetic acid	-0.403732	0.193077
Halomonas	((2-Amino-3-((2-amino-3-((carboxymethyl)amino)-3-oxopropyl)dithio)propanoyl)amino)acetic acid	0.11087	0.731579
Lachnospiraceae_NK4B4_group	((2-Amino-3-((2-amino-3-((carboxymethyl)amino)-3-oxopropyl)dithio)propanoyl)amino)acetic acid	0.366542	0.24123
Prevotella	((2-Amino-3-((2-amino-3-((carboxymethyl)amino)-3-oxopropyl)dithio)propanoyl)amino)acetic acid	-0.545815	0.0663962
Prevotella_9	((2-Amino-3-((2-amino-3-((carboxymethyl)amino)-3-oxopropyl)dithio)propanoyl)amino)acetic acid	-0.131123	0.684598
Prevotellaceae_NK3B31_group	((2-Amino-3-((2-amino-3-((carboxymethyl)amino)-3-oxopropyl)dithio)propanoyl)amino)acetic acid	0.640449	0.0248584
Ruminococcus	((2-Amino-3-((2-amino-3-((carboxymethyl)amino)-3-oxopropyl)dithio)propanoyl)amino)acetic acid	0.54451	0.0671796
Tyzzerella	((2-Amino-3-((2-amino-3-((carboxymethyl)amino)-3-oxopropyl)dithio)propanoyl)amino)acetic acid	-0.0305335	0.924952
UBA1819	((2-Amino-3-((2-amino-3-((carboxymethyl)amino)-3-oxopropyl)dithio)propanoyl)amino)acetic acid	-0.358388	0.252653
[Eubacterium]_brachy_group	((2-Amino-3-((2-amino-3-((carboxymethyl)amino)-3-oxopropyl)dithio)propanoyl)amino)acetic acid	0.0439621	0.89209
unclassified_Bacilli	((2-Amino-3-((2-amino-3-((carboxymethyl)amino)-3-oxopropyl)dithio)propanoyl)amino)acetic acid	-0.358251	0.252848
unclassified_Bacteria	((2-Amino-3-((2-amino-3-((carboxymethyl)amino)-3-oxopropyl)dithio)propanoyl)amino)acetic acid	0.690848	0.0128592
unclassified_Enterobacterales	((2-Amino-3-((2-amino-3-((carboxymethyl)amino)-3-oxopropyl)dithio)propanoyl)amino)acetic acid	0.11087	0.731579
unclassified_Micropepsaceae	((2-Amino-3-((2-amino-3-((carboxymethyl)amino)-3-oxopropyl)dithio)propanoyl)amino)acetic acid	0.11087	0.731579
unclassified_Peptococcaceae	((2-Amino-3-((2-amino-3-((carboxymethyl)amino)-3-oxopropyl)dithio)propanoyl)amino)acetic acid	-0.178039	0.579855
Actinomyces	trimebutine	0.377719	0.226078
Anaerotruncus	trimebutine	0.22788	0.476259
Candidatus_Arthromitus	trimebutine	0.137564	0.669862
Corynebacterium	trimebutine	0.416327	0.178234
Halomonas	trimebutine	0.326912	0.299653
Lachnospiraceae_NK4B4_group	trimebutine	-0.399002	0.198842
Prevotella	trimebutine	0.333049	0.290128
Prevotella_9	trimebutine	0.175145	0.586129
Prevotellaceae_NK3B31_group	trimebutine	-0.572203	0.0518791
Ruminococcus	trimebutine	-0.63109	0.027761
Tyzzerella	trimebutine	0.307393	0.331085
UBA1819	trimebutine	0.413965	0.180962
[Eubacterium]_brachy_group	trimebutine	0.194429	0.544833
unclassified_Bacilli	trimebutine	0.41722	0.177209
unclassified_Bacteria	trimebutine	-0.543264	0.0679338
unclassified_Enterobacterales	trimebutine	0.326912	0.299653
unclassified_Micropepsaceae	trimebutine	0.326912	0.299653
unclassified_Peptococcaceae	trimebutine	0.242685	0.44725
Actinomyces	Milbemycin A3	-0.00822402	0.979763
Anaerotruncus	Milbemycin A3	0.349262	0.265806
Candidatus_Arthromitus	Milbemycin A3	-0.318633	0.312772
Corynebacterium	Milbemycin A3	0.694898	0.0121308
Halomonas	Milbemycin A3	-0.11753	0.716028
Lachnospiraceae_NK4B4_group	Milbemycin A3	-0.24321	0.446236
Prevotella	Milbemycin A3	0.614002	0.0336797
Prevotella_9	Milbemycin A3	-0.0274355	0.932551
Prevotellaceae_NK3B31_group	Milbemycin A3	-0.66752	0.017701
Ruminococcus	Milbemycin A3	-0.131071	0.684717
Tyzzerella	Milbemycin A3	0.00465274	0.98855
UBA1819	Milbemycin A3	0.400728	0.196727
[Eubacterium]_brachy_group	Milbemycin A3	0.0515481	0.873592
unclassified_Bacilli	Milbemycin A3	0.229768	0.472513
unclassified_Bacteria	Milbemycin A3	-0.381681	0.220847
unclassified_Enterobacterales	Milbemycin A3	-0.11753	0.716028
unclassified_Micropepsaceae	Milbemycin A3	-0.11753	0.716028
unclassified_Peptococcaceae	Milbemycin A3	0.25411	0.425457
Actinomyces	Ethyl 3-hydroxyoctanoate O-[glucosyl-(1->6)-glucoside]	0.226948	0.478115
Anaerotruncus	Ethyl 3-hydroxyoctanoate O-[glucosyl-(1->6)-glucoside]	0.135942	0.673562
Candidatus_Arthromitus	Ethyl 3-hydroxyoctanoate O-[glucosyl-(1->6)-glucoside]	-0.145733	0.651323
Corynebacterium	Ethyl 3-hydroxyoctanoate O-[glucosyl-(1->6)-glucoside]	0.700045	0.0112499
Halomonas	Ethyl 3-hydroxyoctanoate O-[glucosyl-(1->6)-glucoside]	0.037916	0.90687
Lachnospiraceae_NK4B4_group	Ethyl 3-hydroxyoctanoate O-[glucosyl-(1->6)-glucoside]	-0.400968	0.196434
Prevotella	Ethyl 3-hydroxyoctanoate O-[glucosyl-(1->6)-glucoside]	0.411033	0.184383
Prevotella_9	Ethyl 3-hydroxyoctanoate O-[glucosyl-(1->6)-glucoside]	0.0156188	0.961576
Prevotellaceae_NK3B31_group	Ethyl 3-hydroxyoctanoate O-[glucosyl-(1->6)-glucoside]	-0.47369	0.119802
Ruminococcus	Ethyl 3-hydroxyoctanoate O-[glucosyl-(1->6)-glucoside]	-0.392936	0.206389
Tyzzerella	Ethyl 3-hydroxyoctanoate O-[glucosyl-(1->6)-glucoside]	0.0931414	0.773416
UBA1819	Ethyl 3-hydroxyoctanoate O-[glucosyl-(1->6)-glucoside]	0.253242	0.427094
[Eubacterium]_brachy_group	Ethyl 3-hydroxyoctanoate O-[glucosyl-(1->6)-glucoside]	-0.0363254	0.910762
unclassified_Bacilli	Ethyl 3-hydroxyoctanoate O-[glucosyl-(1->6)-glucoside]	0.428355	0.164744
unclassified_Bacteria	Ethyl 3-hydroxyoctanoate O-[glucosyl-(1->6)-glucoside]	-0.321236	0.308613
unclassified_Enterobacterales	Ethyl 3-hydroxyoctanoate O-[glucosyl-(1->6)-glucoside]	0.037916	0.90687
unclassified_Micropepsaceae	Ethyl 3-hydroxyoctanoate O-[glucosyl-(1->6)-glucoside]	0.037916	0.90687
unclassified_Peptococcaceae	Ethyl 3-hydroxyoctanoate O-[glucosyl-(1->6)-glucoside]	0.468686	0.124314
Actinomyces	Norcotinine	-0.483865	0.110965
Anaerotruncus	Norcotinine	-0.194079	0.545572
Candidatus_Arthromitus	Norcotinine	0.0107871	0.973458
Corynebacterium	Norcotinine	-0.253265	0.42705
Halomonas	Norcotinine	-0.143089	0.657304
Lachnospiraceae_NK4B4_group	Norcotinine	0.591521	0.0427762
Prevotella	Norcotinine	-0.496158	0.100877
Prevotella_9	Norcotinine	-0.457178	0.135106
Prevotellaceae_NK3B31_group	Norcotinine	0.67456	0.0161187
Ruminococcus	Norcotinine	0.663077	0.0187562
Tyzzerella	Norcotinine	-0.566201	0.0549642
UBA1819	Norcotinine	-0.690594	0.0129059
[Eubacterium]_brachy_group	Norcotinine	-0.352782	0.260687
unclassified_Bacilli	Norcotinine	-0.38659	0.214468
unclassified_Bacteria	Norcotinine	0.626281	0.0293439
unclassified_Enterobacterales	Norcotinine	-0.143089	0.657304
unclassified_Micropepsaceae	Norcotinine	-0.143089	0.657304
unclassified_Peptococcaceae	Norcotinine	-0.234365	0.463448
Actinomyces	3,4-Methylenepimelic acid	0.784199	0.00253269
Anaerotruncus	3,4-Methylenepimelic acid	0.221231	0.489564
Candidatus_Arthromitus	3,4-Methylenepimelic acid	-0.145757	0.651269
Corynebacterium	3,4-Methylenepimelic acid	0.100263	0.756536
Halomonas	3,4-Methylenepimelic acid	0.0565029	0.86154
Lachnospiraceae_NK4B4_group	3,4-Methylenepimelic acid	-0.329044	0.296323
Prevotella	3,4-Methylenepimelic acid	0.365369	0.242854
Prevotella_9	3,4-Methylenepimelic acid	0.77395	0.00313501
Prevotellaceae_NK3B31_group	3,4-Methylenepimelic acid	-0.581203	0.0474845
Ruminococcus	3,4-Methylenepimelic acid	-0.720402	0.00822369
Tyzzerella	3,4-Methylenepimelic acid	0.79235	0.0021202
UBA1819	3,4-Methylenepimelic acid	0.657614	0.0201162
[Eubacterium]_brachy_group	3,4-Methylenepimelic acid	0.544013	0.0674798
unclassified_Bacilli	3,4-Methylenepimelic acid	0.555075	0.0610173
unclassified_Bacteria	3,4-Methylenepimelic acid	-0.581626	0.0472845
unclassified_Enterobacterales	3,4-Methylenepimelic acid	0.0565029	0.86154
unclassified_Micropepsaceae	3,4-Methylenepimelic acid	0.0565029	0.86154
unclassified_Peptococcaceae	3,4-Methylenepimelic acid	0.312536	0.322635
Actinomyces	4-(beta-D-Ribofuranosyl)aniline 5'-phosphate	0.763888	0.00382679
Anaerotruncus	4-(beta-D-Ribofuranosyl)aniline 5'-phosphate	0.04682	0.885115
Candidatus_Arthromitus	4-(beta-D-Ribofuranosyl)aniline 5'-phosphate	-0.155218	0.630027
Corynebacterium	4-(beta-D-Ribofuranosyl)aniline 5'-phosphate	0.146664	0.649222
Halomonas	4-(beta-D-Ribofuranosyl)aniline 5'-phosphate	-0.0429146	0.894649
Lachnospiraceae_NK4B4_group	4-(beta-D-Ribofuranosyl)aniline 5'-phosphate	-0.455806	0.136433
Prevotella	4-(beta-D-Ribofuranosyl)aniline 5'-phosphate	0.293451	0.354587
Prevotella_9	4-(beta-D-Ribofuranosyl)aniline 5'-phosphate	0.617616	0.032359
Prevotellaceae_NK3B31_group	4-(beta-D-Ribofuranosyl)aniline 5'-phosphate	-0.393191	0.206068
Ruminococcus	4-(beta-D-Ribofuranosyl)aniline 5'-phosphate	-0.766185	0.00365956
Tyzzerella	4-(beta-D-Ribofuranosyl)aniline 5'-phosphate	0.62498	0.0297831
UBA1819	4-(beta-D-Ribofuranosyl)aniline 5'-phosphate	0.490762	0.105226
[Eubacterium]_brachy_group	4-(beta-D-Ribofuranosyl)aniline 5'-phosphate	0.350734	0.263658
unclassified_Bacilli	4-(beta-D-Ribofuranosyl)aniline 5'-phosphate	0.615091	0.0332778
unclassified_Bacteria	4-(beta-D-Ribofuranosyl)aniline 5'-phosphate	-0.454274	0.137922
unclassified_Enterobacterales	4-(beta-D-Ribofuranosyl)aniline 5'-phosphate	-0.0429146	0.894649
unclassified_Micropepsaceae	4-(beta-D-Ribofuranosyl)aniline 5'-phosphate	-0.0429146	0.894649
unclassified_Peptococcaceae	4-(beta-D-Ribofuranosyl)aniline 5'-phosphate	0.368592	0.238407
Actinomyces	PE(DiMe(13,5)/PGJ2)	-0.58046	0.0478367
Anaerotruncus	PE(DiMe(13,5)/PGJ2)	-0.193368	0.547074
Candidatus_Arthromitus	PE(DiMe(13,5)/PGJ2)	0.528547	0.0772849
Corynebacterium	PE(DiMe(13,5)/PGJ2)	-0.281248	0.37586
Halomonas	PE(DiMe(13,5)/PGJ2)	0.209925	0.512563
Lachnospiraceae_NK4B4_group	PE(DiMe(13,5)/PGJ2)	0.187941	0.55859
Prevotella	PE(DiMe(13,5)/PGJ2)	-0.430085	0.162859
Prevotella_9	PE(DiMe(13,5)/PGJ2)	-0.335997	0.285616
Prevotellaceae_NK3B31_group	PE(DiMe(13,5)/PGJ2)	0.259097	0.416111
Ruminococcus	PE(DiMe(13,5)/PGJ2)	0.369472	0.237202
Tyzzerella	PE(DiMe(13,5)/PGJ2)	-0.252894	0.427752
UBA1819	PE(DiMe(13,5)/PGJ2)	-0.305813	0.333705
[Eubacterium]_brachy_group	PE(DiMe(13,5)/PGJ2)	-0.333342	0.289679
unclassified_Bacilli	PE(DiMe(13,5)/PGJ2)	-0.678397	0.0153015
unclassified_Bacteria	PE(DiMe(13,5)/PGJ2)	0.323939	0.304328
unclassified_Enterobacterales	PE(DiMe(13,5)/PGJ2)	0.209925	0.512563
unclassified_Micropepsaceae	PE(DiMe(13,5)/PGJ2)	0.209925	0.512563
unclassified_Peptococcaceae	PE(DiMe(13,5)/PGJ2)	-0.235653	0.460922
Actinomyces	N-Acetyl-L-2-amino-6-oxopimelate	0.600591	0.0389196
Anaerotruncus	N-Acetyl-L-2-amino-6-oxopimelate	-0.000193381	0.999524
Candidatus_Arthromitus	N-Acetyl-L-2-amino-6-oxopimelate	-0.272779	0.391003
Corynebacterium	N-Acetyl-L-2-amino-6-oxopimelate	0.302791	0.338747
Halomonas	N-Acetyl-L-2-amino-6-oxopimelate	-0.142636	0.658332
Lachnospiraceae_NK4B4_group	N-Acetyl-L-2-amino-6-oxopimelate	-0.472056	0.121263
Prevotella	N-Acetyl-L-2-amino-6-oxopimelate	0.387387	0.213442
Prevotella_9	N-Acetyl-L-2-amino-6-oxopimelate	0.381001	0.221739
Prevotellaceae_NK3B31_group	N-Acetyl-L-2-amino-6-oxopimelate	-0.396168	0.202347
Ruminococcus	N-Acetyl-L-2-amino-6-oxopimelate	-0.710969	0.00953834
Tyzzerella	N-Acetyl-L-2-amino-6-oxopimelate	0.120522	0.709074
UBA1819	N-Acetyl-L-2-amino-6-oxopimelate	0.239309	0.453789
[Eubacterium]_brachy_group	N-Acetyl-L-2-amino-6-oxopimelate	0.0221603	0.945501
unclassified_Bacilli	N-Acetyl-L-2-amino-6-oxopimelate	0.789925	0.00223714
unclassified_Bacteria	N-Acetyl-L-2-amino-6-oxopimelate	-0.49899	0.0986432
unclassified_Enterobacterales	N-Acetyl-L-2-amino-6-oxopimelate	-0.142636	0.658332
unclassified_Micropepsaceae	N-Acetyl-L-2-amino-6-oxopimelate	-0.142636	0.658332
unclassified_Peptococcaceae	N-Acetyl-L-2-amino-6-oxopimelate	0.183843	0.567351
Actinomyces	Phe Ile Val	0.371236	0.234795
Anaerotruncus	Phe Ile Val	0.49556	0.101353
Candidatus_Arthromitus	Phe Ile Val	-0.212986	0.50629
Corynebacterium	Phe Ile Val	0.266373	0.402661
Halomonas	Phe Ile Val	-0.0593828	0.854548
Lachnospiraceae_NK4B4_group	Phe Ile Val	-0.351013	0.263253
Prevotella	Phe Ile Val	0.317038	0.315336
Prevotella_9	Phe Ile Val	0.489237	0.106477
Prevotellaceae_NK3B31_group	Phe Ile Val	-0.453141	0.139032
Ruminococcus	Phe Ile Val	-0.330281	0.294402
Tyzzerella	Phe Ile Val	0.498509	0.0990202
UBA1819	Phe Ile Val	0.539838	0.0700366
[Eubacterium]_brachy_group	Phe Ile Val	0.460997	0.13146
unclassified_Bacilli	Phe Ile Val	0.391065	0.208751
unclassified_Bacteria	Phe Ile Val	-0.30191	0.340223
unclassified_Enterobacterales	Phe Ile Val	-0.0593828	0.854548
unclassified_Micropepsaceae	Phe Ile Val	-0.0593828	0.854548
unclassified_Peptococcaceae	Phe Ile Val	0.159758	0.61992
Actinomyces	Peridinin	0.634325	0.0267312
Anaerotruncus	Peridinin	0.211135	0.510081
Candidatus_Arthromitus	Peridinin	-0.449533	0.142602
Corynebacterium	Peridinin	0.171354	0.594387
Halomonas	Peridinin	-0.331756	0.292121
Lachnospiraceae_NK4B4_group	Peridinin	-0.102463	0.751342
Prevotella	Peridinin	0.215265	0.501642
Prevotella_9	Peridinin	0.189828	0.554575
Prevotellaceae_NK3B31_group	Peridinin	-0.427476	0.165707
Ruminococcus	Peridinin	-0.752227	0.00476682
Tyzzerella	Peridinin	0.063213	0.845263
UBA1819	Peridinin	0.115375	0.72105
[Eubacterium]_brachy_group	Peridinin	0.160037	0.619302
unclassified_Bacilli	Peridinin	0.749401	0.00501882
unclassified_Bacteria	Peridinin	-0.508963	0.0910412
unclassified_Enterobacterales	Peridinin	-0.331756	0.292121
unclassified_Micropepsaceae	Peridinin	-0.331756	0.292121
unclassified_Peptococcaceae	Peridinin	-0.00516786	0.987283
Actinomyces	N2-Ethyl-2'-deoxyguanosine	0.443207	0.149003
Anaerotruncus	N2-Ethyl-2'-deoxyguanosine	0.501696	0.09654
Candidatus_Arthromitus	N2-Ethyl-2'-deoxyguanosine	-0.221523	0.488977
Corynebacterium	N2-Ethyl-2'-deoxyguanosine	-0.00857773	0.978893
Halomonas	N2-Ethyl-2'-deoxyguanosine	-0.0882598	0.785038
Lachnospiraceae_NK4B4_group	N2-Ethyl-2'-deoxyguanosine	0.0589737	0.85554
Prevotella	N2-Ethyl-2'-deoxyguanosine	0.141771	0.660293
Prevotella_9	N2-Ethyl-2'-deoxyguanosine	0.46889	0.124128
Prevotellaceae_NK3B31_group	N2-Ethyl-2'-deoxyguanosine	-0.690335	0.0129537
Ruminococcus	N2-Ethyl-2'-deoxyguanosine	-0.53818	0.0710708
Tyzzerella	N2-Ethyl-2'-deoxyguanosine	0.481934	0.112608
UBA1819	N2-Ethyl-2'-deoxyguanosine	0.38505	0.216456
[Eubacterium]_brachy_group	N2-Ethyl-2'-deoxyguanosine	0.440823	0.151461
unclassified_Bacilli	N2-Ethyl-2'-deoxyguanosine	0.305885	0.333584
unclassified_Bacteria	N2-Ethyl-2'-deoxyguanosine	-0.642189	0.0243441
unclassified_Enterobacterales	N2-Ethyl-2'-deoxyguanosine	-0.0882598	0.785038
unclassified_Micropepsaceae	N2-Ethyl-2'-deoxyguanosine	-0.0882598	0.785038
unclassified_Peptococcaceae	N2-Ethyl-2'-deoxyguanosine	-0.00739124	0.981812
Actinomyces	gamma-Glutamyl-gamma-aminobutyraldehyde	0.671077	0.016888
Anaerotruncus	gamma-Glutamyl-gamma-aminobutyraldehyde	-0.174468	0.587601
Candidatus_Arthromitus	gamma-Glutamyl-gamma-aminobutyraldehyde	0.000122411	0.999699
Corynebacterium	gamma-Glutamyl-gamma-aminobutyraldehyde	0.360568	0.249568
Halomonas	gamma-Glutamyl-gamma-aminobutyraldehyde	0.168943	0.599663
Lachnospiraceae_NK4B4_group	gamma-Glutamyl-gamma-aminobutyraldehyde	-0.461374	0.131103
Prevotella	gamma-Glutamyl-gamma-aminobutyraldehyde	0.453567	0.138614
Prevotella_9	gamma-Glutamyl-gamma-aminobutyraldehyde	0.429773	0.163198
Prevotellaceae_NK3B31_group	gamma-Glutamyl-gamma-aminobutyraldehyde	-0.53877	0.0707017
Ruminococcus	gamma-Glutamyl-gamma-aminobutyraldehyde	-0.700242	0.0112171
Tyzzerella	gamma-Glutamyl-gamma-aminobutyraldehyde	0.405394	0.191076
UBA1819	gamma-Glutamyl-gamma-aminobutyraldehyde	0.47602	0.117739
[Eubacterium]_brachy_group	gamma-Glutamyl-gamma-aminobutyraldehyde	0.119978	0.710335
unclassified_Bacilli	gamma-Glutamyl-gamma-aminobutyraldehyde	0.59061	0.043178
unclassified_Bacteria	gamma-Glutamyl-gamma-aminobutyraldehyde	-0.383989	0.217834
unclassified_Enterobacterales	gamma-Glutamyl-gamma-aminobutyraldehyde	0.168943	0.599663
unclassified_Micropepsaceae	gamma-Glutamyl-gamma-aminobutyraldehyde	0.168943	0.599663
unclassified_Peptococcaceae	gamma-Glutamyl-gamma-aminobutyraldehyde	0.335347	0.286607
Actinomyces	D-Name	0.294717	0.352416
Anaerotruncus	D-Name	0.564216	0.0560119
Candidatus_Arthromitus	D-Name	-0.197052	0.539313
Corynebacterium	D-Name	0.0796601	0.805611
Halomonas	D-Name	0.0787411	0.807816
Lachnospiraceae_NK4B4_group	D-Name	-0.495907	0.101076
Prevotella	D-Name	0.311846	0.323762
Prevotella_9	D-Name	0.564885	0.0556571
Prevotellaceae_NK3B31_group	D-Name	-0.613801	0.0337543
Ruminococcus	D-Name	-0.310929	0.325261
Tyzzerella	D-Name	0.513055	0.0880402
UBA1819	D-Name	0.544412	0.0672386
[Eubacterium]_brachy_group	D-Name	0.460028	0.132378
unclassified_Bacilli	D-Name	0.358146	0.252998
unclassified_Bacteria	D-Name	-0.572527	0.0517163
unclassified_Enterobacterales	D-Name	0.0787411	0.807816
unclassified_Micropepsaceae	D-Name	0.0787411	0.807816
unclassified_Peptococcaceae	D-Name	-0.00751216	0.981514
Actinomyces	Suspensolide F	0.745061	0.00542519
Anaerotruncus	Suspensolide F	0.168416	0.600818
Candidatus_Arthromitus	Suspensolide F	-0.135491	0.674592
Corynebacterium	Suspensolide F	0.132641	0.681115
Halomonas	Suspensolide F	-0.0378836	0.906949
Lachnospiraceae_NK4B4_group	Suspensolide F	-0.198724	0.535805
Prevotella	Suspensolide F	0.206025	0.520605
Prevotella_9	Suspensolide F	0.453292	0.138884
Prevotellaceae_NK3B31_group	Suspensolide F	-0.538753	0.0707119
Ruminococcus	Suspensolide F	-0.883385	0.000139215
Tyzzerella	Suspensolide F	0.459384	0.132992
UBA1819	Suspensolide F	0.364169	0.244522
[Eubacterium]_brachy_group	Suspensolide F	0.313144	0.321643
unclassified_Bacilli	Suspensolide F	0.626696	0.029205
unclassified_Bacteria	Suspensolide F	-0.590522	0.0432168
unclassified_Enterobacterales	Suspensolide F	-0.0378836	0.906949
unclassified_Micropepsaceae	Suspensolide F	-0.0378836	0.906949
unclassified_Peptococcaceae	Suspensolide F	0.187098	0.560388
Actinomyces	Phosphorylcholine	0.557947	0.0594123
Anaerotruncus	Phosphorylcholine	0.108659	0.736763
Candidatus_Arthromitus	Phosphorylcholine	-0.198706	0.535843
Corynebacterium	Phosphorylcholine	0.530263	0.0761513
Halomonas	Phosphorylcholine	0.0733994	0.82066
Lachnospiraceae_NK4B4_group	Phosphorylcholine	-0.406757	0.189445
Prevotella	Phosphorylcholine	0.393266	0.205974
Prevotella_9	Phosphorylcholine	0.451794	0.140358
Prevotellaceae_NK3B31_group	Phosphorylcholine	-0.604669	0.0372688
Ruminococcus	Phosphorylcholine	-0.497753	0.0996145
Tyzzerella	Phosphorylcholine	0.355842	0.256284
UBA1819	Phosphorylcholine	0.372198	0.23349
[Eubacterium]_brachy_group	Phosphorylcholine	0.120968	0.708038
unclassified_Bacilli	Phosphorylcholine	0.648656	0.0224999
unclassified_Bacteria	Phosphorylcholine	-0.323609	0.304848
unclassified_Enterobacterales	Phosphorylcholine	0.0733994	0.82066
unclassified_Micropepsaceae	Phosphorylcholine	0.0733994	0.82066
unclassified_Peptococcaceae	Phosphorylcholine	0.387824	0.212882
Actinomyces	Lactarofulvene	0.341428	0.277407
Anaerotruncus	Lactarofulvene	0.402964	0.194007
Candidatus_Arthromitus	Lactarofulvene	-0.228219	0.475587
Corynebacterium	Lactarofulvene	0.504629	0.0942947
Halomonas	Lactarofulvene	-0.0407781	0.89987
Lachnospiraceae_NK4B4_group	Lactarofulvene	-0.541217	0.069185
Prevotella	Lactarofulvene	0.648352	0.0225842
Prevotella_9	Lactarofulvene	0.462472	0.130068
Prevotellaceae_NK3B31_group	Lactarofulvene	-0.644714	0.0236114
Ruminococcus	Lactarofulvene	-0.468186	0.124771
Tyzzerella	Lactarofulvene	0.470466	0.122696
UBA1819	Lactarofulvene	0.699889	0.0112758
[Eubacterium]_brachy_group	Lactarofulvene	0.359054	0.251708
unclassified_Bacilli	Lactarofulvene	0.43016	0.162777
unclassified_Bacteria	Lactarofulvene	-0.610481	0.0350032
unclassified_Enterobacterales	Lactarofulvene	-0.0407781	0.89987
unclassified_Micropepsaceae	Lactarofulvene	-0.0407781	0.89987
unclassified_Peptococcaceae	Lactarofulvene	0.379886	0.223207
Actinomyces	serine glutamate	0.294585	0.352642
Anaerotruncus	serine glutamate	0.0296527	0.927112
Candidatus_Arthromitus	serine glutamate	-0.595865	0.0408965
Corynebacterium	serine glutamate	0.660198	0.0194643
Halomonas	serine glutamate	-0.395593	0.203063
Lachnospiraceae_NK4B4_group	serine glutamate	-0.258001	0.418156
Prevotella	serine glutamate	0.744734	0.00545673
Prevotella_9	serine glutamate	0.321745	0.307804
Prevotellaceae_NK3B31_group	serine glutamate	-0.175823	0.584656
Ruminococcus	serine glutamate	-0.144649	0.653774
Tyzzerella	serine glutamate	0.300348	0.342851
UBA1819	serine glutamate	0.443975	0.148216
[Eubacterium]_brachy_group	serine glutamate	0.166175	0.60574
unclassified_Bacilli	serine glutamate	0.397243	0.201013
unclassified_Bacteria	serine glutamate	-0.337308	0.283622
unclassified_Enterobacterales	serine glutamate	-0.395593	0.203063
unclassified_Micropepsaceae	serine glutamate	-0.395593	0.203063
unclassified_Peptococcaceae	serine glutamate	0.852143	0.000431837
Actinomyces	Erythronolide B	0.554517	0.0613323
Anaerotruncus	Erythronolide B	0.23115	0.46978
Candidatus_Arthromitus	Erythronolide B	-0.382962	0.219172
Corynebacterium	Erythronolide B	0.246739	0.439456
Halomonas	Erythronolide B	-0.279321	0.379279
Lachnospiraceae_NK4B4_group	Erythronolide B	-0.269192	0.397509
Prevotella	Erythronolide B	0.17971	0.576243
Prevotella_9	Erythronolide B	0.305378	0.334428
Prevotellaceae_NK3B31_group	Erythronolide B	-0.460131	0.132281
Ruminococcus	Erythronolide B	-0.682377	0.0144865
Tyzzerella	Erythronolide B	0.0733479	0.820784
UBA1819	Erythronolide B	0.0996592	0.757964
[Eubacterium]_brachy_group	Erythronolide B	0.0606419	0.851493
unclassified_Bacilli	Erythronolide B	0.758271	0.00426013
unclassified_Bacteria	Erythronolide B	-0.460315	0.132107
unclassified_Enterobacterales	Erythronolide B	-0.279321	0.379279
unclassified_Micropepsaceae	Erythronolide B	-0.279321	0.379279
unclassified_Peptococcaceae	Erythronolide B	0.0472742	0.884007
Actinomyces	PS(22:0/18:3(10,12,15)-OH(9))	0.494924	0.101861
Anaerotruncus	PS(22:0/18:3(10,12,15)-OH(9))	0.227091	0.477831
Candidatus_Arthromitus	PS(22:0/18:3(10,12,15)-OH(9))	-0.380554	0.222327
Corynebacterium	PS(22:0/18:3(10,12,15)-OH(9))	0.215323	0.501525
Halomonas	PS(22:0/18:3(10,12,15)-OH(9))	-0.320486	0.309809
Lachnospiraceae_NK4B4_group	PS(22:0/18:3(10,12,15)-OH(9))	-0.243982	0.444749
Prevotella	PS(22:0/18:3(10,12,15)-OH(9))	0.171705	0.59362
Prevotella_9	PS(22:0/18:3(10,12,15)-OH(9))	0.208506	0.515483
Prevotellaceae_NK3B31_group	PS(22:0/18:3(10,12,15)-OH(9))	-0.369272	0.237475
Ruminococcus	PS(22:0/18:3(10,12,15)-OH(9))	-0.703101	0.0107498
Tyzzerella	PS(22:0/18:3(10,12,15)-OH(9))	-0.0227146	0.944139
UBA1819	PS(22:0/18:3(10,12,15)-OH(9))	0.0387217	0.904899
[Eubacterium]_brachy_group	PS(22:0/18:3(10,12,15)-OH(9))	0.0249676	0.938607
unclassified_Bacilli	PS(22:0/18:3(10,12,15)-OH(9))	0.735084	0.00645309
unclassified_Bacteria	PS(22:0/18:3(10,12,15)-OH(9))	-0.51819	0.0843693
unclassified_Enterobacterales	PS(22:0/18:3(10,12,15)-OH(9))	-0.320486	0.309809
unclassified_Micropepsaceae	PS(22:0/18:3(10,12,15)-OH(9))	-0.320486	0.309809
unclassified_Peptococcaceae	PS(22:0/18:3(10,12,15)-OH(9))	0.0280633	0.931011
Actinomyces	isoquinoline-1-carboxamide	0.595292	0.0411411
Anaerotruncus	isoquinoline-1-carboxamide	0.270046	0.395955
Candidatus_Arthromitus	isoquinoline-1-carboxamide	-0.593263	0.0420151
Corynebacterium	isoquinoline-1-carboxamide	0.171551	0.593957
Halomonas	isoquinoline-1-carboxamide	-0.560785	0.0578556
Lachnospiraceae_NK4B4_group	isoquinoline-1-carboxamide	0.0608341	0.851027
Prevotella	isoquinoline-1-carboxamide	0.179919	0.575792
Prevotella_9	isoquinoline-1-carboxamide	0.359813	0.250634
Prevotellaceae_NK3B31_group	isoquinoline-1-carboxamide	-0.236456	0.459352
Ruminococcus	isoquinoline-1-carboxamide	-0.576408	0.049792
Tyzzerella	isoquinoline-1-carboxamide	0.300772	0.342137
UBA1819	isoquinoline-1-carboxamide	0.167897	0.601956
[Eubacterium]_brachy_group	isoquinoline-1-carboxamide	0.296562	0.349266
unclassified_Bacilli	isoquinoline-1-carboxamide	0.576955	0.0495248
unclassified_Bacteria	isoquinoline-1-carboxamide	-0.396369	0.202098
unclassified_Enterobacterales	isoquinoline-1-carboxamide	-0.560785	0.0578556
unclassified_Micropepsaceae	isoquinoline-1-carboxamide	-0.560785	0.0578556
unclassified_Peptococcaceae	isoquinoline-1-carboxamide	0.323973	0.304273
Actinomyces	Matesaponin 2	0.245683	0.44148
Anaerotruncus	Matesaponin 2	0.255036	0.423715
Candidatus_Arthromitus	Matesaponin 2	-0.40269	0.194338
Corynebacterium	Matesaponin 2	0.520734	0.0825898
Halomonas	Matesaponin 2	-0.182149	0.57099
Lachnospiraceae_NK4B4_group	Matesaponin 2	-0.409062	0.186705
Prevotella	Matesaponin 2	0.381814	0.220672
Prevotella_9	Matesaponin 2	-0.122189	0.705208
Prevotellaceae_NK3B31_group	Matesaponin 2	-0.284757	0.369676
Ruminococcus	Matesaponin 2	-0.330731	0.293705
Tyzzerella	Matesaponin 2	-0.0223403	0.945059
UBA1819	Matesaponin 2	0.19212	0.549712
[Eubacterium]_brachy_group	Matesaponin 2	0.0967298	0.764899
unclassified_Bacilli	Matesaponin 2	0.511977	0.0888242
unclassified_Bacteria	Matesaponin 2	-0.251278	0.430809
unclassified_Enterobacterales	Matesaponin 2	-0.182149	0.57099
unclassified_Micropepsaceae	Matesaponin 2	-0.182149	0.57099
unclassified_Peptococcaceae	Matesaponin 2	0.222343	0.487327
Actinomyces	Mucronine D	0.770743	0.0033442
Anaerotruncus	Mucronine D	0.266214	0.402953
Candidatus_Arthromitus	Mucronine D	-0.283155	0.372493
Corynebacterium	Mucronine D	-0.0223473	0.945041
Halomonas	Mucronine D	-0.108742	0.736567
Lachnospiraceae_NK4B4_group	Mucronine D	-0.252483	0.428528
Prevotella	Mucronine D	0.0893269	0.782494
Prevotella_9	Mucronine D	0.383924	0.217919
Prevotellaceae_NK3B31_group	Mucronine D	-0.516578	0.08551
Ruminococcus	Mucronine D	-0.800842	0.00174728
Tyzzerella	Mucronine D	0.376079	0.228264
UBA1819	Mucronine D	0.279049	0.379761
[Eubacterium]_brachy_group	Mucronine D	0.370008	0.236469
unclassified_Bacilli	Mucronine D	0.711297	0.00949022
unclassified_Bacteria	Mucronine D	-0.450912	0.14123
unclassified_Enterobacterales	Mucronine D	-0.108742	0.736567
unclassified_Micropepsaceae	Mucronine D	-0.108742	0.736567
unclassified_Peptococcaceae	Mucronine D	-0.11476	0.722483
Actinomyces	Chenodeoxycholylglutamine	0.281497	0.375419
Anaerotruncus	Chenodeoxycholylglutamine	0.524904	0.0797286
Candidatus_Arthromitus	Chenodeoxycholylglutamine	-0.00120857	0.997026
Corynebacterium	Chenodeoxycholylglutamine	0.276176	0.384892
Halomonas	Chenodeoxycholylglutamine	0.253134	0.427297
Lachnospiraceae_NK4B4_group	Chenodeoxycholylglutamine	-0.263085	0.408712
Prevotella	Chenodeoxycholylglutamine	0.414965	0.179803
Prevotella_9	Chenodeoxycholylglutamine	0.296179	0.349919
Prevotellaceae_NK3B31_group	Chenodeoxycholylglutamine	-0.862805	0.00030266
Ruminococcus	Chenodeoxycholylglutamine	-0.533838	0.0738276
Tyzzerella	Chenodeoxycholylglutamine	0.459802	0.132594
UBA1819	Chenodeoxycholylglutamine	0.597609	0.0401591
[Eubacterium]_brachy_group	Chenodeoxycholylglutamine	0.412485	0.182683
unclassified_Bacilli	Chenodeoxycholylglutamine	0.241973	0.448625
unclassified_Bacteria	Chenodeoxycholylglutamine	-0.792076	0.00213321
unclassified_Enterobacterales	Chenodeoxycholylglutamine	0.253134	0.427297
unclassified_Micropepsaceae	Chenodeoxycholylglutamine	0.253134	0.427297
unclassified_Peptococcaceae	Chenodeoxycholylglutamine	0.0916438	0.776977
Actinomyces	Momordicoside L	0.325024	0.302617
Anaerotruncus	Momordicoside L	0.385606	0.215737
Candidatus_Arthromitus	Momordicoside L	-0.334405	0.288048
Corynebacterium	Momordicoside L	0.321281	0.308542
Halomonas	Momordicoside L	-0.0710704	0.826273
Lachnospiraceae_NK4B4_group	Momordicoside L	-0.316319	0.316496
Prevotella	Momordicoside L	0.390044	0.210047
Prevotella_9	Momordicoside L	0.131051	0.684764
Prevotellaceae_NK3B31_group	Momordicoside L	-0.67508	0.0160062
Ruminococcus	Momordicoside L	-0.43548	0.157067
Tyzzerella	Momordicoside L	0.131241	0.684326
UBA1819	Momordicoside L	0.344684	0.272551
[Eubacterium]_brachy_group	Momordicoside L	0.214223	0.503766
unclassified_Bacilli	Momordicoside L	0.484254	0.110635
unclassified_Bacteria	Momordicoside L	-0.505959	0.0932881
unclassified_Enterobacterales	Momordicoside L	-0.0710704	0.826273
unclassified_Micropepsaceae	Momordicoside L	-0.0710704	0.826273
unclassified_Peptococcaceae	Momordicoside L	-0.0407972	0.899823
Actinomyces	Cyclo(glycylleucylvalylleucylprolylseryl)	0.368364	0.23872
Anaerotruncus	Cyclo(glycylleucylvalylleucylprolylseryl)	0.487757	0.107702
Candidatus_Arthromitus	Cyclo(glycylleucylvalylleucylprolylseryl)	-0.570087	0.0529526
Corynebacterium	Cyclo(glycylleucylvalylleucylprolylseryl)	0.384069	0.21773
Halomonas	Cyclo(glycylleucylvalylleucylprolylseryl)	-0.293907	0.353803
Lachnospiraceae_NK4B4_group	Cyclo(glycylleucylvalylleucylprolylseryl)	-0.106175	0.742597
Prevotella	Cyclo(glycylleucylvalylleucylprolylseryl)	0.277172	0.38311
Prevotella_9	Cyclo(glycylleucylvalylleucylprolylseryl)	0.0446906	0.890311
Prevotellaceae_NK3B31_group	Cyclo(glycylleucylvalylleucylprolylseryl)	-0.373267	0.232043
Ruminococcus	Cyclo(glycylleucylvalylleucylprolylseryl)	-0.281653	0.375143
Tyzzerella	Cyclo(glycylleucylvalylleucylprolylseryl)	0.254307	0.425085
UBA1819	Cyclo(glycylleucylvalylleucylprolylseryl)	0.273224	0.390201
[Eubacterium]_brachy_group	Cyclo(glycylleucylvalylleucylprolylseryl)	0.395028	0.203767
unclassified_Bacilli	Cyclo(glycylleucylvalylleucylprolylseryl)	0.443705	0.148492
unclassified_Bacteria	Cyclo(glycylleucylvalylleucylprolylseryl)	-0.249442	0.434297
unclassified_Enterobacterales	Cyclo(glycylleucylvalylleucylprolylseryl)	-0.293907	0.353803
unclassified_Micropepsaceae	Cyclo(glycylleucylvalylleucylprolylseryl)	-0.293907	0.353803
unclassified_Peptococcaceae	Cyclo(glycylleucylvalylleucylprolylseryl)	0.228781	0.47447
Actinomyces	DG(15:0/20:4(8Z,11Z,14Z,17Z)/0:0)	0.311299	0.324656
Anaerotruncus	DG(15:0/20:4(8Z,11Z,14Z,17Z)/0:0)	0.655704	0.0206082
Candidatus_Arthromitus	DG(15:0/20:4(8Z,11Z,14Z,17Z)/0:0)	-0.386844	0.214141
Corynebacterium	DG(15:0/20:4(8Z,11Z,14Z,17Z)/0:0)	0.398955	0.1989
Halomonas	DG(15:0/20:4(8Z,11Z,14Z,17Z)/0:0)	-0.134722	0.676352
Lachnospiraceae_NK4B4_group	DG(15:0/20:4(8Z,11Z,14Z,17Z)/0:0)	-0.0395604	0.902847
Prevotella	DG(15:0/20:4(8Z,11Z,14Z,17Z)/0:0)	0.407334	0.188756
Prevotella_9	DG(15:0/20:4(8Z,11Z,14Z,17Z)/0:0)	0.114054	0.724133
Prevotellaceae_NK3B31_group	DG(15:0/20:4(8Z,11Z,14Z,17Z)/0:0)	-0.62881	0.0285035
Ruminococcus	DG(15:0/20:4(8Z,11Z,14Z,17Z)/0:0)	-0.457468	0.134827
Tyzzerella	DG(15:0/20:4(8Z,11Z,14Z,17Z)/0:0)	0.333897	0.288826
UBA1819	DG(15:0/20:4(8Z,11Z,14Z,17Z)/0:0)	0.451936	0.140218
[Eubacterium]_brachy_group	DG(15:0/20:4(8Z,11Z,14Z,17Z)/0:0)	0.480652	0.113707
unclassified_Bacilli	DG(15:0/20:4(8Z,11Z,14Z,17Z)/0:0)	0.352894	0.260525
unclassified_Bacteria	DG(15:0/20:4(8Z,11Z,14Z,17Z)/0:0)	-0.652581	0.0214314
unclassified_Enterobacterales	DG(15:0/20:4(8Z,11Z,14Z,17Z)/0:0)	-0.134722	0.676352
unclassified_Micropepsaceae	DG(15:0/20:4(8Z,11Z,14Z,17Z)/0:0)	-0.134722	0.676352
unclassified_Peptococcaceae	DG(15:0/20:4(8Z,11Z,14Z,17Z)/0:0)	0.219182	0.493696
Actinomyces	Glutamylarginine	0.36287	0.246335
Anaerotruncus	Glutamylarginine	0.522352	0.0814713
Candidatus_Arthromitus	Glutamylarginine	-0.677764	0.0154343
Corynebacterium	Glutamylarginine	0.238109	0.456125
Halomonas	Glutamylarginine	-0.533115	0.0742935
Lachnospiraceae_NK4B4_group	Glutamylarginine	-0.0809767	0.802453
Prevotella	Glutamylarginine	0.357213	0.254326
Prevotella_9	Glutamylarginine	0.124885	0.698968
Prevotellaceae_NK3B31_group	Glutamylarginine	-0.467946	0.12499
Ruminococcus	Glutamylarginine	-0.389019	0.211353
Tyzzerella	Glutamylarginine	0.150925	0.639635
UBA1819	Glutamylarginine	0.314126	0.320047
[Eubacterium]_brachy_group	Glutamylarginine	0.370653	0.235589
unclassified_Bacilli	Glutamylarginine	0.474044	0.119487
unclassified_Bacteria	Glutamylarginine	-0.417315	0.1771
unclassified_Enterobacterales	Glutamylarginine	-0.533115	0.0742935
unclassified_Micropepsaceae	Glutamylarginine	-0.533115	0.0742935
unclassified_Peptococcaceae	Glutamylarginine	0.000531369	0.998692
Actinomyces	DG(16:0/20:1(11Z)/0:0)	0.393318	0.205908
Anaerotruncus	DG(16:0/20:1(11Z)/0:0)	0.555892	0.0605575
Candidatus_Arthromitus	DG(16:0/20:1(11Z)/0:0)	-0.632527	0.0273002
Corynebacterium	DG(16:0/20:1(11Z)/0:0)	0.45043	0.141709
Halomonas	DG(16:0/20:1(11Z)/0:0)	-0.322894	0.305981
Lachnospiraceae_NK4B4_group	DG(16:0/20:1(11Z)/0:0)	-0.2556	0.422655
Prevotella	DG(16:0/20:1(11Z)/0:0)	0.537488	0.0715053
Prevotella_9	DG(16:0/20:1(11Z)/0:0)	0.187383	0.55978
Prevotellaceae_NK3B31_group	DG(16:0/20:1(11Z)/0:0)	-0.629272	0.0283518
Ruminococcus	DG(16:0/20:1(11Z)/0:0)	-0.43212	0.160658
Tyzzerella	DG(16:0/20:1(11Z)/0:0)	0.332093	0.291601
UBA1819	DG(16:0/20:1(11Z)/0:0)	0.484403	0.110509
[Eubacterium]_brachy_group	DG(16:0/20:1(11Z)/0:0)	0.43504	0.157534
unclassified_Bacilli	DG(16:0/20:1(11Z)/0:0)	0.501467	0.0967166
unclassified_Bacteria	DG(16:0/20:1(11Z)/0:0)	-0.610194	0.0351128
unclassified_Enterobacterales	DG(16:0/20:1(11Z)/0:0)	-0.322894	0.305981
unclassified_Micropepsaceae	DG(16:0/20:1(11Z)/0:0)	-0.322894	0.305981
unclassified_Peptococcaceae	DG(16:0/20:1(11Z)/0:0)	0.285298	0.368726
Actinomyces	Mycolactone	-0.601366	0.0386018
Anaerotruncus	Mycolactone	-0.461857	0.130647
Candidatus_Arthromitus	Mycolactone	0.751561	0.00482532
Corynebacterium	Mycolactone	-0.411974	0.18328
Halomonas	Mycolactone	0.542947	0.0681266
Lachnospiraceae_NK4B4_group	Mycolactone	0.176264	0.583698
Prevotella	Mycolactone	-0.565436	0.055366
Prevotella_9	Mycolactone	-0.562167	0.0571082
Prevotellaceae_NK3B31_group	Mycolactone	0.288792	0.362632
Ruminococcus	Mycolactone	0.469963	0.123152
Tyzzerella	Mycolactone	-0.571328	0.0523214
UBA1819	Mycolactone	-0.536303	0.0722538
[Eubacterium]_brachy_group	Mycolactone	-0.560973	0.0577537
unclassified_Bacilli	Mycolactone	-0.622734	0.0305524
unclassified_Bacteria	Mycolactone	0.563503	0.0563914
unclassified_Enterobacterales	Mycolactone	0.542947	0.0681266
unclassified_Micropepsaceae	Mycolactone	0.542947	0.0681266
unclassified_Peptococcaceae	Mycolactone	-0.652217	0.021529
Actinomyces	Pterocaryoside B	-0.00988321	0.975681
Anaerotruncus	Pterocaryoside B	0.769397	0.0034351
Candidatus_Arthromitus	Pterocaryoside B	-0.231314	0.469456
Corynebacterium	Pterocaryoside B	0.205757	0.52116
Halomonas	Pterocaryoside B	-0.0452722	0.888892
Lachnospiraceae_NK4B4_group	Pterocaryoside B	-0.3139	0.320413
Prevotella	Pterocaryoside B	0.437097	0.155356
Prevotella_9	Pterocaryoside B	0.26498	0.40522
Prevotellaceae_NK3B31_group	Pterocaryoside B	-0.6281	0.0287379
Ruminococcus	Pterocaryoside B	-0.157674	0.624552
Tyzzerella	Pterocaryoside B	0.38978	0.210384
UBA1819	Pterocaryoside B	0.622723	0.0305564
[Eubacterium]_brachy_group	Pterocaryoside B	0.516353	0.08567
unclassified_Bacilli	Pterocaryoside B	0.0675562	0.834756
unclassified_Bacteria	Pterocaryoside B	-0.615398	0.0331651
unclassified_Enterobacterales	Pterocaryoside B	-0.0452722	0.888892
unclassified_Micropepsaceae	Pterocaryoside B	-0.0452722	0.888892
unclassified_Peptococcaceae	Pterocaryoside B	-0.0103896	0.974436
Actinomyces	N-Docosahexaenoyl Arginine	-0.568174	0.0539361
Anaerotruncus	N-Docosahexaenoyl Arginine	-0.583099	0.0465929
Candidatus_Arthromitus	N-Docosahexaenoyl Arginine	0.479355	0.114827
Corynebacterium	N-Docosahexaenoyl Arginine	0.197165	0.539076
Halomonas	N-Docosahexaenoyl Arginine	0.37069	0.235539
Lachnospiraceae_NK4B4_group	N-Docosahexaenoyl Arginine	0.0905088	0.779678
Prevotella	N-Docosahexaenoyl Arginine	-0.0929307	0.773916
Prevotella_9	N-Docosahexaenoyl Arginine	-0.506671	0.0927524
Prevotellaceae_NK3B31_group	N-Docosahexaenoyl Arginine	0.53431	0.073524
Ruminococcus	N-Docosahexaenoyl Arginine	0.582299	0.0469674
Tyzzerella	N-Docosahexaenoyl Arginine	-0.434752	0.157841
UBA1819	N-Docosahexaenoyl Arginine	-0.357062	0.254541
[Eubacterium]_brachy_group	N-Docosahexaenoyl Arginine	-0.544278	0.0673194
unclassified_Bacilli	N-Docosahexaenoyl Arginine	-0.504609	0.09431
unclassified_Bacteria	N-Docosahexaenoyl Arginine	0.549239	0.0643704
unclassified_Enterobacterales	N-Docosahexaenoyl Arginine	0.37069	0.235539
unclassified_Micropepsaceae	N-Docosahexaenoyl Arginine	0.37069	0.235539
unclassified_Peptococcaceae	N-Docosahexaenoyl Arginine	0.244393	0.443959
Actinomyces	DG(18:0/18:1(11Z)/0:0)	0.0756274	0.815298
Anaerotruncus	DG(18:0/18:1(11Z)/0:0)	0.853597	0.000412071
Candidatus_Arthromitus	DG(18:0/18:1(11Z)/0:0)	-0.518835	0.0839159
Corynebacterium	DG(18:0/18:1(11Z)/0:0)	0.256939	0.420144
Halomonas	DG(18:0/18:1(11Z)/0:0)	-0.238819	0.454742
Lachnospiraceae_NK4B4_group	DG(18:0/18:1(11Z)/0:0)	-0.191134	0.551802
Prevotella	DG(18:0/18:1(11Z)/0:0)	0.433637	0.15903
Prevotella_9	DG(18:0/18:1(11Z)/0:0)	0.155534	0.629321
Prevotellaceae_NK3B31_group	DG(18:0/18:1(11Z)/0:0)	-0.563591	0.0563445
Ruminococcus	DG(18:0/18:1(11Z)/0:0)	-0.145741	0.651307
Tyzzerella	DG(18:0/18:1(11Z)/0:0)	0.386531	0.214543
UBA1819	DG(18:0/18:1(11Z)/0:0)	0.547884	0.0651671
[Eubacterium]_brachy_group	DG(18:0/18:1(11Z)/0:0)	0.607539	0.0361372
unclassified_Bacilli	DG(18:0/18:1(11Z)/0:0)	0.160368	0.618569
unclassified_Bacteria	DG(18:0/18:1(11Z)/0:0)	-0.605988	0.0367455
unclassified_Enterobacterales	DG(18:0/18:1(11Z)/0:0)	-0.238819	0.454742
unclassified_Micropepsaceae	DG(18:0/18:1(11Z)/0:0)	-0.238819	0.454742
unclassified_Peptococcaceae	DG(18:0/18:1(11Z)/0:0)	0.0938293	0.771781
Actinomyces	SM(d16:1/PGE1)	-0.0184969	0.954501
Anaerotruncus	SM(d16:1/PGE1)	0.802181	0.00169341
Candidatus_Arthromitus	SM(d16:1/PGE1)	-0.445161	0.147006
Corynebacterium	SM(d16:1/PGE1)	0.300278	0.34297
Halomonas	SM(d16:1/PGE1)	-0.180389	0.57478
Lachnospiraceae_NK4B4_group	SM(d16:1/PGE1)	-0.214143	0.503929
Prevotella	SM(d16:1/PGE1)	0.52919	0.076859
Prevotella_9	SM(d16:1/PGE1)	0.186398	0.561883
Prevotellaceae_NK3B31_group	SM(d16:1/PGE1)	-0.542096	0.0686457
Ruminococcus	SM(d16:1/PGE1)	-0.041699	0.897619
Tyzzerella	SM(d16:1/PGE1)	0.336399	0.285003
UBA1819	SM(d16:1/PGE1)	0.593753	0.041803
[Eubacterium]_brachy_group	SM(d16:1/PGE1)	0.555731	0.0606482
unclassified_Bacilli	SM(d16:1/PGE1)	0.105561	0.744041
unclassified_Bacteria	SM(d16:1/PGE1)	-0.578825	0.0486188
unclassified_Enterobacterales	SM(d16:1/PGE1)	-0.180389	0.57478
unclassified_Micropepsaceae	SM(d16:1/PGE1)	-0.180389	0.57478
unclassified_Peptococcaceae	SM(d16:1/PGE1)	0.0934578	0.772664
