# Supplementary material for: Integrated metabolomics and gut microbiota analysis to explore the potential mechanism of levo-tetrahydropalmatine against ketamine addiction
Source: Front Pharmacol. 2025 Nov 19;16:1698866. doi: 10.3389/fphar.2025.1698866 (PMC12672453; doi:10.3389/fphar.2025.1698866)
Supplement: Supplementary file 2 [file Table1.xlsx]

## Sheet: K_vs_T.diff_final
#ID	name	K6	K5	K4	K3	K2	K1	T1	T5	T4	T3	T2	T6	K_Mean	T_Mean	Fold_change	log2FC	Pvalue	VIP	regulated
neg_1145	Ethyl glucuronide	68.3899	66.5508	73.5365	80.7612	73.3869	117.677	209.522	89.2668	189.197	201.092	165.054	264.588	80.0504	186.453	2.3292	1.21983	0.00508944	2.72321	up
neg_1210	5-Sulfoxymethylfurfural	5647.62	6526.26	5704.43	4069.49	5068.11	9149.87	3825.55	1906.82	4733.59	4852.64	4292.71	3745.85	6027.63	3892.86	0.645836	-0.63076	0.0322123	2.03199	down
neg_1336	Psoralen	2585.21	3153.05	2457.09	1293.16	911.461	2276.33	1397.33	384.368	423.479	1877.42	354.164	1475.47	2112.72	985.372	0.4664	-1.10036	0.0296867	2.12557	down
neg_1414	UMP	1427.09	1322.31	916.571	954.88	218.563	1213.96	983.572	0.016055	415.556	607.202	271.469	605.742	1008.9	480.593	0.476355	-1.06989	0.0421331	2.02549	down
neg_1856	Spirorenone	3.83912e-07	5.99431	50.0461	3.83912e-07	3.83912e-07	5.75063	168.113	3.83912e-07	166.333	61.2597	95.2614	38.5609	10.2985	88.2547	8.56966	3.09924	0.0378171	2.23755	up
neg_2297	Thalictroidine	64.1127	59.3819	53.7157	27.5397	49.363	46.9273	14.8167	3.83912e-07	49.0813	27.2094	32.8828	35.1848	50.1734	26.5292	0.52875	-0.919342	0.023364	2.05328	down
neg_2838	5-Fluorodeoxyuridine monophosphate	5.30609	23.8402	40.9998	24.5162	3.83912e-07	25.9997	3.83912e-07	3.83912e-07	3.83912e-07	6.38029	10.7085	7.74566	20.1103	4.13908	0.205818	-2.28056	0.0476465	2.05945	down
neg_2933	5,6-Dihydro-5-fluorouracil	141.498	183.215	147.727	134.275	63.3885	134.657	62.2691	3.83912e-07	158.897	33.7921	93.426	83.8184	134.127	72.0338	0.537057	-0.896853	0.049545	1.96387	down
neg_2983	Pretetramid	11.3019	11.2109	7.85631	7.33866	3.83912e-07	3.01603	3.83912e-07	3.83912e-07	2.73672	3.83912e-07	1.94573	2.35996	6.78731	1.17374	0.172931	-2.53173	0.0272119	2.35654	down
neg_3001	Threoninyl-Lysine	406.57	293.2	237.442	60.2885	82.0427	192.04	7.23091	44.7641	120.922	13.5089	46.8251	94.9149	211.931	54.6943	0.258076	-1.95413	0.030811	2.23898	down
neg_3030	Methylpyrogallol sulfate 3	447.185	589.538	374.639	325.668	254.109	570.422	108.015	83.816	274.444	209.766	331.199	226.933	426.927	205.695	0.481805	-1.05348	0.00936171	2.44008	down
neg_3346	ethyl-4-hydroxymethyl- 3(2H)-Furanone	49.7578	31.7787	48.7401	52.0631	37.5775	32.3952	64.4433	53.3351	60.1236	46.3796	71.0101	44.4228	42.0521	56.6191	1.3464	0.429112	0.0284915	2.15806	up
neg_3350	2-Deoxy-2-fluoro-alpha-D-galactopyranose	379.039	424.389	367.67	361.974	647.753	215.839	393.94	179.722	218.253	143.988	186.839	143.308	399.444	211.008	0.528255	-0.920695	0.0238947	2.03133	down
neg_3416	5-Hydroxyisourate	175.704	242.621	241.134	383.693	123.434	321.558	143.791	97.0449	118.43	132.55	136.729	186.877	248.024	135.904	0.547946	-0.867895	0.0324254	2.2553	down
neg_3421	alpha-D-(+)-mannose-1-phosphate	47.8681	11.8732	23.549	0.0134567	3.83912e-07	11.0891	114.632	3.83912e-07	95.2855	46.7173	140.172	38.6314	15.7322	72.573	4.61303	2.20572	0.0458685	2.17379	up
neg_3476	5,10-Methylenetetrahydromethanopterin	146.944	201.173	163.073	56.9222	3.83912e-07	104.965	19.7283	3.83912e-07	3.83912e-07	20.8869	18.3078	13.1089	112.18	12.0053	0.107019	-3.22407	0.0207518	2.46927	down
neg_3589	Gancaonin C	712.382	798.163	828.866	631.437	554.844	1340.35	67.2776	561.283	651.903	50.3223	442.124	561.707	811.008	389.103	0.479777	-1.05956	0.0227478	2.22953	down
neg_3606	2-Hydroxy-6-ketononatrienedioate	36.1517	72.9063	46.0602	61.9366	3.83912e-07	72.1007	3.83912e-07	3.83912e-07	16.833	18.4199	29.2478	28.7645	48.1926	15.5442	0.322543	-1.63244	0.0344587	2.23198	down
neg_3769	Apigenin 7-sulfate	852.521	387.744	889.422	835.295	734.147	595.847	418.976	439.205	558.997	335.233	630.218	564.02	715.829	491.108	0.686069	-0.543574	0.0383428	1.8622	down
neg_3774	Genistein 4'-glucuronide-7-sulfate	686.401	239.721	647.978	754.618	559.381	390.336	257.963	258.49	287.755	72.438	416.382	231.482	546.406	254.085	0.465011	-1.10466	0.0131575	2.22065	down
neg_3778	Malvidin 3-sophoroside 5-glucoside	109.56	58.143	92.2914	20.5758	71.059	132.365	13.0079	3.83912e-07	1713.55	1173.49	1082.2	1719.92	80.6656	950.362	11.7815	3.55845	0.0407681	2.21375	up
neg_3814	Tetranor-PGEM	3870.74	2841.78	1929.08	2449.81	2062.77	2459.08	4573.17	2437.03	4723.67	5141.07	3274.4	2925.82	2602.21	3845.86	1.47792	0.56357	0.046954	1.97895	up
neg_3907	Panaquinquecol 4	167156	165258	129582	99689.6	126497	121439	116884	85629.5	124737	99404.1	95515.8	81085.6	134937	100543	0.745108	-0.424479	0.026445	2.14308	down
neg_3931	(1R,5aS,6R)-4a-Hydroxy-1,4,4a,5,5a,6,9,10a-octahydrophenazine-1,6-dicarboxylate	700.167	864.821	468.728	520.826	364.342	524.399	286.393	25.4284	376.206	397.611	304.766	276.095	573.88	277.75	0.483986	-1.04696	0.00970829	2.41823	down
neg_4040	Glucolesquerellin	601.478	396.61	568.836	810.98	3.83912e-07	763.419	50.4253	3.83912e-07	46.088	283.692	121.841	534.3	523.554	172.724	0.329908	-1.59987	0.0408089	2.03878	down
neg_4101	5-Methoxyindole	449.414	412.852	455.089	201.793	172.909	429.886	382.787	64.7811	26.8523	143.51	15.7262	149.463	353.657	130.52	0.369057	-1.43808	0.0157113	2.22578	down
neg_4102	5-Hydroxyindoleacetic acid	1405.12	1249.41	1393.64	575.997	598.107	1086.12	1150.7	414.26	153.311	353.079	61.8177	473.838	1051.4	434.501	0.41326	-1.27488	0.018719	2.19724	down
neg_4105	S-Adenosyl-L-homocysteine	372.592	309.014	369.865	195.19	209.47	242.334	365.139	189.201	105.164	54.3294	62.5033	140.999	283.077	152.889	0.540097	-0.888709	0.0490046	1.93933	down
neg_4149	Premithramycinone	133.388	63.8019	139.744	94.193	3.83912e-07	122.545	17.1278	3.83912e-07	1.81789	46.6409	8.03877	64.5025	92.2786	23.0213	0.249476	-2.00303	0.0234707	2.2033	down
neg_4217	gamma-Glutamyl-gamma-aminobutyraldehyde	157.384	214.438	185.434	121.501	105.273	113.658	147.421	344.405	296.497	301.921	179.548	216.58	149.615	247.729	1.65578	0.727509	0.0279289	1.95149	up
neg_4336	Benzeneacetamide-4-O-sulphate	116.906	153.247	126.529	57.1379	100.029	124.329	83.129	3.83912e-07	62.2794	124.842	27.6264	49.2289	113.03	57.8508	0.51182	-0.966291	0.033732	1.97712	down
neg_4625	(Z)-4-Heptenal	175.689	155.749	176.956	155.145	130.804	178.843	384.908	251.03	186.653	213.415	305.511	288.786	162.198	271.717	1.67522	0.744353	0.011801	2.51991	up
neg_4635	SN-38	638.451	716.67	675.702	672.953	308.676	650.53	1032.97	724.636	689.697	904.811	686.227	868.237	610.497	817.764	1.3395	0.421699	0.0333606	1.9308	up
neg_4864	tetrahydrofurfuryl disulfide	24334.5	20939.8	27684.1	29375.9	10629.9	31261.9	8200.09	8792.61	11845.7	16607	15021.7	26588.4	24037.7	14509.2	0.603603	-0.728328	0.0442995	1.96635	down
neg_4885	Isorhamnetin 4'-O-glucuronide	17263.3	8098.77	16161.6	18017.8	10391.6	13034.5	7659.32	11578	7358.88	2978.79	7572.64	8426.09	13827.9	7595.62	0.549296	-0.864344	0.0120938	2.33905	down
neg_4888	8-Hydroxyluteolin 8-glucoside 3'-sulfate	1097.94	548.9	1194.71	1396.3	542.101	1163.91	388.456	347.209	590.728	314.478	872.861	769.512	990.644	547.207	0.552375	-0.856279	0.0332124	2.00765	down
neg_4889	CDP-4-dehydro-6-deoxy-D-glucose	164.549	73.1323	156.718	219.124	35.9362	142.459	43.4382	13.8915	67.4671	34.3735	81.987	83.1302	131.986	54.0479	0.409496	-1.28808	0.0342696	2.10455	down
neg_4935	dTDP-4-oxo-2,6-dideoxy-D-glucose	226.076	129.213	249.488	366.883	549.63	180.092	229.803	893.917	369.842	602.776	645.325	1075.02	283.564	636.113	2.24328	1.16561	0.0420115	2.0205	up
neg_4967	Aklavinone	673.231	738.319	703.817	657.811	361.229	731.986	436.192	231.271	422.533	616.819	469.51	545.611	644.399	453.656	0.703999	-0.506355	0.0365731	2.01701	down
neg_5039	Genistein 4'-O-glucuronide	3115.27	1631.7	3488.38	3618.94	2322.7	4048.57	1557.91	1167.78	2538.03	1686.25	2470.65	1928.56	3037.6	1891.53	0.622706	-0.683376	0.0275316	2.01818	down
neg_5097	Narirutin	38.7778	41.8584	21.0107	31.9045	44.6444	62.8017	32.4996	104.562	59.9967	92.1672	151.501	135.495	40.1663	96.037	2.39099	1.25761	0.0270629	2.21281	up
neg_5132	N4-Acetylsulfamethoxazole	38.2483	60.7595	79.9435	38.3126	45.8754	57.5716	33.5029	3.83912e-07	40.8616	7.25754	35.4503	15.2457	53.4518	22.053	0.412577	-1.27726	0.00795369	2.28951	down
neg_5195	6-Hydroxy-1H-indole-3-acetamide	117.349	76.9666	78.7319	39.7453	226.789	95.2538	104.842	345.46	520.827	197.795	396.258	221.306	105.806	297.748	2.81409	1.49267	0.0254682	2.21735	up
neg_5208	4-Hydroxybenzaldehyde	157.704	214.601	173.547	190.839	93.8044	179.092	274.215	157.01	166.297	329.289	365.512	257.082	168.264	258.234	1.53469	0.617949	0.0498441	2.00167	up
neg_5226	N'-Hydroxysaxitoxin	2192.41	1529.12	2000.99	1825.67	1979.88	1898.46	1971.47	1140.11	1819.8	807.202	1449.86	945.638	1904.42	1355.68	0.711859	-0.490336	0.036421	1.95817	down
neg_5303	3-(3-Hydroxyphenyl)propanoic acid	319.194	382.881	271.369	213.045	205.951	422.719	301.324	147.005	244.922	113.082	197.376	156.869	302.526	193.43	0.639381	-0.645252	0.0408428	2.04259	down
neg_5509	Tetrahydrofuran	176.694	232.638	232.532	196.391	178.605	243.832	635.081	495.957	312.89	247.34	604.425	480.239	210.115	462.656	2.20191	1.13876	0.00971196	2.55356	up
neg_5805	alpha-1,5-L-Arabinotriose	199.243	15.8844	215.327	93.8563	230.13	174.724	403.257	405.732	340.248	76.9267	454.332	229.125	154.861	318.27	2.0552	1.03928	0.0403478	2.09598	up
neg_5827	Furocoumarinic acid glucoside	967.379	586.24	956.825	1035.92	985.046	1071.81	1337.41	1107.27	1694.3	1106.11	2144.27	1168.12	933.87	1426.25	1.52725	0.610932	0.0332266	2.25414	up
neg_5910	Dilmapimod	147.991	236.556	264.775	209.203	256.65	180.719	337.197	168.463	414.441	337.855	416.042	377.973	215.982	341.995	1.58344	0.663063	0.0186286	2.41842	up
neg_5988	Verbenalol	192.145	339.587	310.608	279.715	112.072	344.334	411.532	318.462	506.499	594.972	493.934	511.634	263.077	472.839	1.79734	0.845865	0.00314616	2.52046	up
neg_6027	(±)-1,4-Nonanediol diacetate	16959.2	21688.5	14269.9	9554.39	16426.3	15161	12329	6801.13	13217.3	13644.9	10649	8271.16	15676.5	10818.8	0.690125	-0.535071	0.0360792	2.00416	down
neg_6029	Phenylalanyl-Histidine	2545.72	2151.07	2066.86	1464.78	2852.15	1984.82	1994.53	1068.52	2042.55	1101.8	1674.18	901.956	2177.57	1463.92	0.672274	-0.572878	0.0306182	1.89888	down
neg_6035	(-)-threo-Iso(homo)2-citrate	51.2057	64.7272	87.5217	89.6407	9.43392	89.7569	47.789	3.83912e-07	10.3246	25.4447	23.5212	14.2895	65.381	20.2282	0.309389	-1.69251	0.0157745	2.33346	down
neg_6075	Pelargonic acid	2136.38	2544.04	2166.11	1321.55	1729.39	2613.59	4216.24	2189.02	3182.28	3330.59	3517.64	2645.91	2085.18	3180.28	1.52518	0.608983	0.0123381	2.37608	up
neg_6250	Hexahydrophthalic anhydride	70.9826	100.438	98.4862	90.3292	49.2185	100.082	196.444	109.828	123.968	139.128	257.013	177.086	84.9227	167.245	1.96937	0.977737	0.0123437	2.47816	up
neg_6317	1-Naphthyl isocyanate	44.2525	56.6274	71.7567	75.4573	11.2449	57.2158	33.5166	3.83912e-07	27.8363	46.8132	30.0496	21.4151	52.7591	26.6051	0.504276	-0.987715	0.0486383	1.94	down
neg_6451	3,3',7-Trihydroxy-4'-methoxyflavone	129.288	0.0225989	64.5195	49.0443	486.777	105.141	499.468	527.674	593.638	88.9089	859.441	161.08	139.132	455.035	3.27053	1.70952	0.0492574	2.03556	up
neg_6508	trans-2-Hexyl-1-cyclopropaneacetic acid	341.822	453.212	365.516	274.393	242.417	345.526	392.041	335.478	402.747	545.187	621.945	627.423	337.148	487.47	1.44587	0.531933	0.0362649	2.05746	up
neg_6516	6-exo-Hydroxyfenchone	301.687	630.513	245.39	572.74	250.742	336.528	209.415	199.144	161.954	113.742	159.694	332.109	389.6	196.009	0.503104	-0.991071	0.037471	2.28682	down
neg_6581	Monic acid	2372.41	1419.66	1034.49	1200.06	1005.58	1026.06	4678.92	3540.73	3004.1	9236.18	1689.33	5347.97	1343.05	4582.87	3.4123	1.77074	0.0281544	2.26471	up
neg_6625	Sebacic acid	22409.2	22497.2	17792.8	17859.8	22032.9	14606.6	25290.2	29995.6	25750.8	21271.5	24793.7	26765.5	19533.1	25644.5	1.31288	0.392733	0.00630007	2.33126	up
neg_6649	5-Ethyl-5-phenyl-1,3-oxazolidine-2,4-dione	116.863	3.83912e-07	66.5786	3.83912e-07	142.057	85.6614	242.371	173.123	454.683	140.065	644.551	172.528	68.5267	304.554	4.4443	2.15196	0.0342333	2.27648	up
neg_6652	Casimiroin	1044.21	50.5566	557.712	71.388	1506.42	639.085	2032.38	1632.51	3464.41	932.841	4606.21	1297.79	644.896	2327.69	3.6094	1.85176	0.0326751	2.25801	up
neg_6735	2,2'-(3-methylcyclohexane-1,1-diyl)diacetic acid	563.486	582.743	465.432	546.158	470.21	479.871	601.482	863.555	789.436	781.765	726.545	621.942	517.983	730.787	1.41083	0.496546	0.0022818	2.55141	up
neg_6736	D-Gluconic acid	9834.35	15663.7	15731	15430.9	2904.96	14093.4	4740.41	1142.41	9635.95	7643.71	10150.5	3415.78	12276.4	6121.47	0.498638	-1.00393	0.0391608	2.05207	down
neg_6762	5-(2-Methylpropyl)tetrahydro-2-oxo-3-furancarboxylic acid	48.2725	63.5484	44.0811	13.3762	38.1982	56.712	302.886	191.159	140.656	293.08	997.964	893.307	44.0314	469.842	10.6706	3.41557	0.0388169	2.24684	up
neg_677	Alpha-Tetrasaccharide	332.815	111.952	198.334	346.679	284.408	148.899	195.292	71.4028	87.2824	3.83912e-07	134.728	187.243	237.181	112.658	0.474988	-1.07404	0.0347113	1.912	down
neg_6782	11-Hydroxy-9-tridecenoic acid	1544.91	1402.55	1875.73	1359.27	1568.82	2088.53	2828.58	1975.27	2467.08	3092.69	4019.17	3327.82	1639.97	2951.77	1.79989	0.847913	0.00456826	2.75841	up
neg_699	SARIN	333.105	709.816	546.304	420.933	131.22	395.968	398.67	133.405	126.014	125.25	65.4147	230.72	422.891	179.912	0.425434	-1.23299	0.0309739	2.22206	down
neg_7095	1-(beta-D-Glucopyranosyloxy)-3-octanone	4700.58	31718.4	8541.78	8205.54	9594.07	3528.44	14952.8	37367.9	17777.1	45607.8	27772.7	22677.4	11048.1	27692.6	2.50654	1.3257	0.0273788	1.93779	up
neg_7101	Enoxacin	69.4477	503.193	141.871	144.772	137.385	70.0842	254.609	529.873	290.532	627.062	517.161	331.484	177.792	425.12	2.39111	1.25768	0.0219254	2.00067	up
neg_7103	8-Demethyl-8-(methylamino)riboflavin	243.118	1781.89	480.898	470.559	497.335	234.691	957.837	2076.03	1013.86	2397.56	1786.83	1350.5	618.081	1597.1	2.58397	1.36959	0.0157634	2.08184	up
neg_7208	(±)-Enterolactone	4214.91	1604.51	1847.87	670.204	5040.64	3536.39	5970.82	13702.9	2608.14	6173.3	7516.47	12227.1	2819.09	8033.13	2.84955	1.51073	0.0268495	2.14655	up
neg_7400	4-Methylaminorex	397.701	290.751	182.924	248.804	216.963	437.252	362.446	971.073	530.883	806.925	482.21	733.505	295.732	647.84	2.19063	1.13135	0.0108093	2.28361	up
neg_7440	Dodecanedioic acid	2437.63	2492.15	1571.27	1037.45	1924.49	1961.87	5755.76	2886.81	4005.37	6103.1	3000.06	9732.13	1904.14	5247.2	2.75568	1.46241	0.0238028	2.33283	up
neg_7474	Harmaline	128.654	3.83912e-07	3.83912e-07	40.4007	16.0897	42.916	64.2787	199.246	494.481	206.105	75.4765	381.863	38.0101	236.909	6.23278	2.63988	0.0346258	2.10661	up
neg_7813	Gemfibrozil	164.705	65.9817	76.5538	139.873	175.977	122.743	968.13	273.013	478.046	438.197	654.839	409.395	124.306	536.937	4.31949	2.11086	0.00844132	2.70306	up
neg_935	Gallic acid	10854.8	8550.7	10344.9	9978.22	10860	14147.5	9124.44	6145.09	8198.22	5993.81	9104.62	6913.7	10789.4	7579.98	0.702542	-0.509343	0.00783794	2.27839	down
pos_1971	beta-D-Galactopyranosyl-(1->4)-2-amino-2-deoxy-beta-D-glucopyranosyl-(1->6)-D-mannose	3.83912e-07	3.83912e-07	3.83912e-07	3.83912e-07	3.83912e-07	3.83912e-07	247.203	216.202	3.83912e-07	2016.84	1249.41	1638.55	3.83912e-07	894.701	2.33049e+09	31.118	0.0496609	2.15783	up
pos_2169	n-methyl-6-oxo-1,6-dihydropyridine-3-carboxamide	1925.89	2120.38	1588.98	1226.73	1703.46	1488.01	1297.78	940.742	1102.82	1360.32	1573.77	1285.3	1675.57	1260.12	0.752054	-0.411092	0.027275	2.06087	down
pos_2288	Taribavirin	54.2985	38.3663	42.7315	36.9492	38.4983	64.7881	17.8506	3.83912e-07	33.5192	27.7405	38.0332	29.8858	45.9387	24.5049	0.533427	-0.906638	0.0150011	2.12801	down
pos_2369	5-Hydroxyindolepyruvate	19.8423	42.1732	32.9832	62.2595	33.456	34.8227	33.7324	3.83912e-07	15.0184	8.96708	34.6277	5.50393	37.5895	16.3082	0.433851	-1.20473	0.028254	2.04248	down
pos_2446	Isoleucyl-Cysteine	248.609	225.473	237.551	215.852	256.95	106.386	193.724	18.9556	104.396	42.965	146.186	69.393	215.137	95.9367	0.445933	-1.1651	0.00706623	2.278	down
pos_2501	2,3-Dihydroxycarbamazepine	355.652	254.091	181.214	182.841	21.2749	199.591	56.8753	3.83912e-07	53.1018	48.372	113.243	96.1686	199.11	61.2935	0.307836	-1.69976	0.0257749	2.29385	down
pos_2510	Olprinone	3.83912e-07	3.83912e-07	3.83912e-07	3.83912e-07	3.83912e-07	0.479248	796.099	528.978	82.5655	6454.36	5074.35	5876.48	0.0798749	3135.47	39254.8	15.2606	0.0486789	2.17483	up
pos_2645	3-Methoxytyramine	81.6246	103.112	39.4166	51.6058	45.5986	74.9219	15.9222	3.83912e-07	38.3412	28.4594	31.6371	28.9387	66.0466	23.8831	0.36161	-1.46749	0.00660637	2.57321	down
pos_2646	3-Hydrazinylpyridazine	3.83912e-07	5.07126	3.83912e-07	3.83912e-07	50.6867	16.2431	6.829	3.83912e-07	125.834	95.5262	155.657	140.162	12.0002	87.3347	7.27779	2.8635	0.0413638	2.21741	up
pos_2658	Graveobioside B	1009.72	256.535	1324.18	64.4846	8672.59	2166.46	22.5387	2779.7	15795.2	13059.6	20756.3	21318.1	2249	12288.6	5.46402	2.44996	0.0409831	2.19945	up
pos_2671	5-Hydroxyindoleacetaldehyde	120.252	79.5663	104.873	65.3643	77.5185	106.591	63.155	3.83912e-07	56.9565	58.4248	90.2191	48.9913	92.3608	52.9578	0.573379	-0.802439	0.0260829	1.93281	down
pos_2725	4-(Methylthio)-1-butanol	103.162	151.673	102.442	87.348	50.9058	124.85	50.7081	3.83912e-07	54.1753	107.406	70.4112	70.0492	103.397	58.7916	0.568602	-0.814508	0.0496316	1.92614	down
pos_2823	4-formyl Indole	1136.65	1311.35	1219.11	595.603	371.503	1104.76	623.973	117.324	85.7479	417.811	74.6199	553.905	956.495	312.23	0.326432	-1.61515	0.00749408	2.48025	down
pos_2824	2-Hydroxy-6-oxo-7-methylocta-2,4-dienoate	244.299	256.712	181.603	114.102	56.4344	237.164	84.4927	3.83912e-07	62.1945	148.899	67.7289	120.942	181.719	80.7096	0.444145	-1.1709	0.0314156	2.12753	down
pos_2826	2-Oxoindole-3-acetate	477.253	479.769	448.285	250.024	126.264	473.22	243.09	3.83912e-07	23.9548	150.148	20.6219	208.781	375.802	107.766	0.286762	-1.80207	0.00618073	2.49397	down
pos_2831	alpha,alpha'-Trehalose 6-phosphate	319.592	267.99	296.045	231.036	48.0092	313.39	109.283	8.84269	0.857058	115.335	20.196	169.887	246.01	70.7334	0.287522	-1.79826	0.00733872	2.47403	down
pos_2834	6-Thioguanosine	71.8694	81.218	55.8196	42.1452	3.83912e-07	89.47	16.2762	3.83912e-07	3.83912e-07	25.807	3.83912e-07	36.4812	56.7537	13.0941	0.230718	-2.1158	0.020711	2.35538	down
pos_2845	3-Oxopimeloyl-CoA	202.108	20.0706	203.824	368.555	3.83912e-07	252.18	19.3908	3.83912e-07	3.83912e-07	47.4655	4.35833	88.2071	174.456	26.5703	0.152304	-2.71498	0.0498344	2.04691	down
pos_3032	Riboflavin	1926.62	4112.6	1855.43	2932.88	1429.89	1059.54	1521.02	523.394	1053.22	1033.9	923.03	997.983	2219.49	1008.76	0.454499	-1.13765	0.0450689	2.20899	down
pos_3070	N-Tigloylglycine	3.83912e-07	3.83912e-07	3.83912e-07	3.83912e-07	34.4924	3.83912e-07	37.0033	3.83912e-07	78.9205	63.1818	138.54	27.2591	5.74874	57.4841	9.99943	3.32185	0.0466308	2.2121	up
pos_3073	4-(3-Pyridyl)-3-butenoic acid	859.782	96.537	711.544	64.7274	4565.95	573.483	4135.49	4049.72	8260.89	4417.41	9457	3687.73	1145.34	5668.04	4.94879	2.30708	0.00552774	2.61279	up
pos_3088	Ascladiol	405.025	513.881	470.243	478.586	292.363	375.638	264.318	108.661	285.591	325.922	356.722	346.342	422.623	281.259	0.66551	-0.587469	0.0182999	2.18027	down
pos_3104	2-Acetylaminophenoxazin-3-one	199.817	116.449	130.579	212.585	36.2189	119.873	92.5457	9.95802	82.9269	68.2783	70.1053	66.6504	135.92	65.0774	0.478791	-1.06253	0.043243	2.04912	down
pos_3286	(S)-Dihydroorotate	168.459	52.1543	117.258	143.083	38.6166	95.6767	44.7037	47.3559	46.5606	24.9091	45.1021	66.2236	102.541	45.8092	0.446739	-1.1625	0.0401272	2.1245	down
pos_3287	Cyanidin 4'-glucoside	468.416	257.953	470.081	557.497	22.9056	524.536	17.9216	12.0123	99.6655	144.409	174.292	377.205	383.565	137.584	0.358699	-1.47916	0.0375179	2.04399	down
pos_3417	5-Phenyl-1,3-oxazinane-2,4-dione	131.498	151.931	95.9954	51.2065	197.622	126.614	51.176	194.915	648.444	485.362	639.227	377.965	125.811	399.515	3.17551	1.66699	0.0381818	2.2141	up
pos_3436	5-(Aziridin-1-yl)-3-(hydroxymethyl)-2-(3-hydroxyprop-1-enyl)-1-methylindole-4,7-dione	1678.66	1704.14	1528.18	1200.99	1060.52	1675.63	1133.87	373.485	1289.99	1057.22	1218.24	1290.05	1474.69	1060.48	0.71912	-0.475695	0.0471839	1.87497	down
pos_3442	Entecavir	73.7732	99.2152	73.624	41.5143	29.7876	89.03	22.785	3.83912e-07	49.1623	51.3348	38.4531	37.3397	67.8241	33.1792	0.489194	-1.03152	0.0304849	2.11263	down
pos_3502	Stizolobinate	31.4124	20.4173	37.3194	28.9465	14.3523	25.7293	4.44189	3.83912e-07	19.5254	22.5462	22.927	17.9057	26.3629	14.5577	0.552205	-0.856724	0.0479798	1.80411	down
pos_3681	Tabtoxinine-delta-lactam	911.781	829.241	721.297	836.011	705.663	686.238	1094.98	943.487	837.738	995.258	895.986	916.18	781.705	947.272	1.2118	0.277154	0.0095235	2.27933	up
pos_3942	Liquiritin	963.097	1180.12	930.435	1073.01	157.725	1391.59	481.253	8.55843	360.364	1070.69	280.286	366.986	949.33	428.022	0.450868	-1.14922	0.0434619	2.01424	down
pos_4090	Carbamazepine-o-quinone	913.078	1011.04	1076.97	1105.6	399.918	1110.24	583.76	185.609	566.15	1011.27	544.579	473.127	936.143	560.75	0.599	-0.739371	0.0363759	2.0084	down
pos_4091	Indolylacryloylglycine	65.9496	49.6459	59.1616	74.4849	30.8909	64.8191	35.6404	3.83912e-07	24.5273	38.2309	30.1609	14.2075	57.492	23.7945	0.413875	-1.27273	0.00295784	2.51617	down
pos_4167	Daidzein	18825.7	2853.08	10111.1	976.656	36883	14692.6	45215.7	29042.6	62727.4	29089.5	94829.3	36189.1	14057	49515.6	3.52248	1.81659	0.0177972	2.42795	up
pos_4173	Urate-3-ribonucleoside	140.104	3.83912e-07	37.9882	3.83912e-07	382.644	67.1459	509.792	340.286	690.587	94.1513	875.476	196.179	104.647	451.079	4.31048	2.10785	0.0367471	2.1861	up
pos_4301	7-Hydroxyflumequine	66.8884	3.83912e-07	18.6736	3.83912e-07	40.5218	33.8589	66.9009	9.06521	256.258	108.909	293.825	136.042	26.6571	145.167	5.4457	2.44512	0.0454646	2.20056	up
pos_4303	Glycitein	27107.6	2035.2	14500.2	2347.14	24980.5	15926.1	36319.2	22664.1	63232.6	27556.7	80525.3	38716.1	14482.8	44835.7	3.09579	1.63031	0.0195891	2.41015	up
pos_4375	S-(Hercyn-2-yl)-L-cysteine S-oxide	47.5297	65.9481	72.7664	43.6585	28.2771	88.4975	177.009	100.235	141.718	254.07	370.834	311.57	57.7796	225.906	3.90979	1.96709	0.0100589	2.62937	up
pos_486	S-Formylglutathione	107.673	40.0997	66.0258	53.5537	63.3449	50.5491	69.5197	12.7156	32.6954	25.4782	35.6902	23.0837	63.541	33.1971	0.522452	-0.936628	0.0362422	1.84349	down
pos_4869	(+-)-Mevalonolactone	3.83912e-07	3.83912e-07	3.83912e-07	10.1291	9.13818	8.04741	30.1124	3.83912e-07	47.2579	54.291	74.1117	74.6277	4.55245	46.7335	10.2656	3.35974	0.0143672	2.58368	up
pos_502	2-[3-Carboxy-3-(methylammonio)propyl]-L-histidine	66976.4	56744.4	55390.2	55215.5	49340.9	55483.4	61482.8	31967.3	45853.3	44145.3	46335.2	46008.9	56525.1	45965.5	0.813186	-0.298342	0.0455485	1.87544	down
pos_5098	7-Deoxyloganetin	12.0677	3.83912e-07	2.34329	8.22206	3.83912e-07	11.6727	24.0695	3.83912e-07	44.793	47.6225	61.3017	60.4574	5.71762	39.7073	6.94473	2.79592	0.0159427	2.52156	up
pos_5099	1-Dodecanesulfonic acid	485.785	118.714	187.304	295.79	317.594	377.226	833.272	343.309	1027.64	1281.51	1481.73	1365.5	297.069	1055.5	3.55303	1.82905	0.0056828	2.75513	up
pos_523	GUVACINE	611.516	624.486	683.271	758.588	750.834	605.362	708.975	362.883	427.293	365.572	574.795	469.886	672.343	484.901	0.72121	-0.471508	0.0177615	2.13487	down
pos_541	Ethyl N2-acetyl-L-argininate	52286.6	47025.5	45274.8	42264.6	40495	52890.8	42777	27163.7	35199.4	51264.9	33681.8	27878.8	46706.2	36327.6	0.77779	-0.362548	0.0436253	1.9301	down
pos_627	Allomaltol	1439.47	1467.45	1524.37	928.793	904.617	1424.15	1062.09	403.861	920.637	852.567	1211.27	1040.57	1281.47	915.165	0.71415	-0.485701	0.0482489	1.82806	down
pos_653	5-hydroxyhexanoylglycine	428.068	760.15	447.42	216.126	250.26	454.335	211.942	23.9182	238.487	333.684	228.555	207.249	426.06	207.306	0.486565	-1.0393	0.0416599	2.07856	down
pos_685	QUINALPHOS	75.7785	120.247	109.411	33.3626	55.2777	71.7597	22.2246	3.83912e-07	60.1364	54.9497	55.7246	31.6363	77.6394	37.4452	0.482297	-1.05201	0.0370297	1.98128	down
pos_981	3-Hydroxyphenylacetic acid	60.9615	77.0554	60.4558	60.7477	54.4282	51.3805	42.7701	3.83912e-07	47.4072	56.4522	52.0855	31.365	60.8382	38.3467	0.630306	-0.665875	0.0452861	1.92003	down
